# Supplementary material for: Integrative microRNA and transcriptome analysis reveals sex-specific molecular divergence in human bladder cancer
Source: Biol Sex Differ. 2026 Jan 23;17:29. doi: 10.1186/s13293-026-00829-5 (PMC12911049; doi:10.1186/s13293-026-00829-5)
Supplement: Supplementary file 1 — Supplementary Material 1: Supplementary Table 1 – Demographic table for TCGA patients [file 13293_2026_829_MOESM1_ESM.xlsx]

## Sheet: Table1
Characteristic	Total	Male	Female	p_value
Table 1A. Demographics of Normal Samples
N	19	10	9
Age at Diagnosis	69.8 ± 11.2	65.5 ± 10.4	74.7 ± 10.6	0.0745
Race				1
black or african american	1 (5.3%)	0 (0.0%)	1 (11.1%)
not reported	1 (5.3%)	1 (10.0%)	0 (0.0%)
white	17 (89.5%)	9 (90.0%)	8 (88.9%)
Ethnicity				1
hispanic or latino	1 (5.3%)	0 (0.0%)	1 (11.1%)
not hispanic or latino	17 (89.5%)	9 (90.0%)	8 (88.9%)
not reported	1 (5.3%)	1 (10.0%)	0 (0.0%)
Table 1B. Demographics and Clinical Features of Tumor Samples
N	399	293	106
Age at Diagnosis	68.0 ± 10.7	67.4 ± 10.6	69.8 ± 10.5	0.0386
Race				0.0885
asian	43 (10.8%)	35 (11.9%)	8 (7.5%)
black or african american	23 (5.8%)	13 (4.4%)	10 (9.4%)
not reported	10 (2.5%)	6 (2.0%)	4 (3.8%)
Unknown	6 (1.5%)	3 (1.0%)	3 (2.8%)
white	317 (79.4%)	236 (80.5%)	81 (76.4%)
Ethnicity				0.217
hispanic or latino	8 (2.0%)	5 (1.7%)	3 (2.8%)
not hispanic or latino	360 (90.2%)	262 (89.4%)	98 (92.5%)
not reported	29 (7.3%)	25 (8.5%)	4 (3.8%)
Unknown	2 (0.5%)	1 (0.3%)	1 (0.9%)
AJCC Pathologic Stage				0.886
Stage II	128 (32.1%)	95 (32.4%)	33 (31.1%)
Stage III	139 (34.8%)	100 (34.1%)	39 (36.8%)
Stage IV	132 (33.1%)	98 (33.4%)	34 (32.1%)
Tumor Grade				0.0384
High Grade	378 (94.7%)	273 (93.2%)	105 (99.1%)
Low Grade	21 (5.3%)	20 (6.8%)	1 (0.9%)
Vital Status				0.337
Alive	221 (55.4%)	167 (57.0%)	54 (50.9%)
Dead	178 (44.6%)	126 (43.0%)	52 (49.1%)
Survival Time Bin				0.325
Survival < 1 year	118 (29.6%)	83 (28.3%)	35 (33.0%)
Survival 1–3 years	198 (49.6%)	152 (51.9%)	46 (43.4%)
Survival > 3 years	83 (20.8%)	58 (19.8%)	25 (23.6%)
Survival Not Available	0 (0.0%)	0 (0.0%)	0 (0.0%)
Treatments Radiation Treatment Type				0.462
Not Reported	7 (1.8%)	5 (1.7%)	2 (1.9%)
Radiation Therapy, NOS	355 (89.0%)	259 (88.4%)	96 (90.6%)
Radiation, Cyberknife	1 (0.3%)	1 (0.3%)	0 (0.0%)
Radiation, External Beam	35 (8.8%)	28 (9.6%)	7 (6.6%)
Radiation, Internal;Radiation, External Beam	1 (0.3%)	0 (0.0%)	1 (0.9%)
