# Supplementary material for: Integrative microRNA and transcriptome analysis reveals sex-specific molecular divergence in human bladder cancer
Source: Biol Sex Differ. 2026 Jan 23;17:29. doi: 10.1186/s13293-026-00829-5 (PMC12911049; doi:10.1186/s13293-026-00829-5)
Supplement: Supplementary file 3 — Supplementary Material 3: Supplementary Table 2 – Differential expression results for miRNA and bulk RNA [file 13293_2026_829_MOESM3_ESM.xlsx]

## Sheet: miRNA_tumor_MvsF
miRNA	Chromosome	baseMean	log2FoldChange	lfcSE	stat	pvalue	padj
hsa-miR-206	6	1.91404	-1.08466	0.330963	-3.27729	0.00104809	0.0221477
hsa-miR-184	15	25.6291	-0.918284	0.248531	-3.69484	0.000220022	0.0103928
hsa-miR-99a-3p	21	5.86296	-0.883025	0.215517	-4.09725	4.18088e-05	0.00468255
hsa-let-7c-5p	21	4470.13	-0.807393	0.181777	-4.44166	8.92666e-06	0.00238937
hsa-miR-215-5p	1	25.6601	-0.712824	0.195029	-3.65496	0.000257224	0.0114751
hsa-miR-223-3p	X	1648.46	-0.694321	0.176479	-3.93431	8.34368e-05	0.00659685
hsa-miR-487a-3p	14	2.71076	-0.683983	0.197689	-3.4599	0.000540383	0.0165131
hsa-miR-379-3p	14	3.7394	-0.682918	0.194419	-3.51262	0.000443715	0.0154914
hsa-miR-1301-5p	2	1.51812	-0.616682	0.19773	-3.11881	0.00181585	0.0310852
hsa-miR-223-5p	X	12.6248	-0.609709	0.178462	-3.41647	0.000634385	0.0181933
hsa-miR-363-3p	X	76.4826	0.609513	0.176538	3.45259	0.000555235	0.0165131
hsa-miR-4724-5p	17	8.81141	0.626514	0.211971	2.95566	0.00312005	0.0396218
hsa-miR-1270	19	12.5665	0.626789	0.189975	3.29932	0.000969185	0.0216182
hsa-miR-3193	20	4.16824	0.630874	0.202412	3.11678	0.00182841	0.0310852
hsa-miR-9-3p	1	13.1226	0.637991	0.225936	2.82377	0.0047463	0.0476409
hsa-miR-10a-5p	17	128504	0.662447	0.191029	3.46778	0.000524775	0.0165131
hsa-miR-9-5p	1	8085.18	0.744753	0.214997	3.46402	0.000532175	0.0165131
hsa-miR-129-5p	11	13.947	0.773127	0.199646	3.8725	0.000107725	0.00665411
hsa-miR-20b-5p	X	157.847	0.823861	0.195763	4.20845	2.57128e-05	0.00412947
hsa-miR-4449	4	4.11225	0.833454	0.244767	3.40509	0.000661413	0.0183143
hsa-miR-4728-3p	17	13.7709	0.83736	0.205649	4.0718	4.66506e-05	0.00468255
hsa-miR-20b-3p	X	9.33184	0.862167	0.243933	3.53444	0.000408641	0.0149154
hsa-miR-4728-5p	17	0.973617	0.949607	0.325906	2.91375	0.00357119	0.0402833
hsa-miR-577	4	15.7313	0.984207	0.331725	2.96693	0.00300788	0.0395956
hsa-miR-517b-3p	19	17.0139	1.08071	0.372594	2.90051	0.00372557	0.0402833
hsa-miR-517a-3p	19	17.0247	1.08307	0.372629	2.90656	0.00365421	0.0402833
hsa-miR-519a-5p	19	69.0319	1.08865	0.329054	3.30842	0.000938238	0.0216182
hsa-miR-1269a	4	695.989	1.18751	0.34991	3.39377	0.000689383	0.0184525
hsa-miR-518c-5p	19	9.51718	1.19598	0.381465	3.13524	0.00171712	0.0310852
hsa-miR-372-3p	19	5.29759	1.24632	0.343761	3.62555	0.00028835	0.0115773
hsa-miR-518a-3p	19	3.89714	1.30305	0.449074	2.90164	0.00371216	0.0402833
hsa-miR-1323	19	7.34366	1.3057	0.398202	3.27898	0.00104184	0.0221477
hsa-miR-518f-5p	19	10.5897	1.30989	0.419478	3.12267	0.00179219	0.0310852
hsa-miR-525-3p	19	3.77398	1.33816	0.466403	2.86911	0.00411623	0.0423761
hsa-miR-518e-3p	19	5.42857	1.34519	0.438779	3.06575	0.00217127	0.0341869
hsa-miR-519a-3p	19	18.5929	1.37234	0.369438	3.71468	0.000203461	0.0102112
hsa-miR-6718-5p	18	13.6336	1.37662	0.284599	4.83707	1.31764e-06	0.000529031
hsa-miR-1283	19	6.85105	1.39965	0.384757	3.63775	0.000275026	0.0115773
hsa-miR-523-3p	19	2.49241	1.44855	0.486796	2.97567	0.00292345	0.0391258
hsa-miR-520d-3p	19	5.32764	1.48125	0.467892	3.1658	0.00154659	0.0307777
hsa-miR-211-5p	15	0.601728	1.57518	0.544053	2.89528	0.00378826	0.0402833
hsa-miR-522-3p	19	14.7827	1.60848	0.375465	4.28397	1.83584e-05	0.00368545
hsa-miR-517c-3p	19	1.7655	1.62059	0.563961	2.8736	0.00405829	0.0423221
hsa-miR-521	19	4.40712	1.67411	0.423612	3.95198	7.75059e-05	0.00659685
hsa-miR-520h	19	6.23304	1.75374	0.447943	3.9151	9.03677e-05	0.00659685
hsa-miR-517-5p	19	5.03842	1.7815	0.497303	3.58232	0.000340553	0.0130221
hsa-miR-520d-5p	19	1.88044	1.9214	0.645704	2.97567	0.00292347	0.0391258
hsa-miR-515-3p	19	7.52206	1.9381	0.472184	4.10456	4.0509e-05	0.00468255
hsa-miR-520a-3p	19	22.068	2.0616	0.375722	5.48704	4.0872e-08	3.28202e-05

## Sheet: miRNA_normal_MvsF
miRNA	Chromosome	baseMean	log2FoldChange	lfcSE	stat	pvalue	padj
hsa-miR-129-5p	11	23.2488	1.58318	0.392481	4.03377	5.48884e-05	0.01847
hsa-miR-375-3p	2	2385.01	-4.64792	0.804227	-5.77936	7.4986e-09	5.04656e-06
hsa-miR-4491	11	2.31009	-3.5037	0.941109	-3.72295	0.000196906	0.0331294
hsa-miR-6510-3p	17	30.4338	-4.83101	1.26669	-3.81389	0.000136794	0.0306875

## Sheet: mRNA_tumor_MvsF
Gene	Chromosome	baseMean	log2FoldChange	lfcSE	stat	pvalue	padj
CFTR	7	101.443	-1.48565	0.316941	-4.68747	2.76603e-06	0.000342988
CYP26B1	2	421.562	-0.769881	0.230878	-3.33458	0.000854296	0.0248796
MEOX1	17	118.642	-0.615218	0.197151	-3.12053	0.00180523	0.0406998
SOX8	16	49.4098	-1.24635	0.210821	-5.91189	3.38212e-09	1.11835e-06
ZFX	X	1208.44	-0.611966	0.0590196	-10.3689	3.43573e-25	4.19476e-22
KRT33A	17	101.556	-1.14952	0.299984	-3.83192	0.000127148	0.00642705
NOS2	17	172.331	-0.878212	0.230398	-3.81171	0.000138006	0.00684511
CACNA2D2	3	123.648	-0.688566	0.149461	-4.607	4.08522e-06	0.000466479
TFAP2B	6	65.7014	1.60383	0.408944	3.92188	8.78605e-05	0.00487595
SYT7	11	1331.11	0.593999	0.182838	3.24877	0.00115906	0.0308024
LTF	3	5273.9	-2.19681	0.362551	-6.0593	1.36713e-09	5.25934e-07
KDM5D	Y	1425.68	9.49455	0.211636	44.8626	0	0
ACP3	3	436.354	0.679963	0.203117	3.34765	0.000815009	0.0243613
IGF1	12	89.0962	-0.820745	0.251003	-3.26985	0.00107603	0.0292504
SYT13	11	94.0635	-1.80242	0.417067	-4.32166	1.54858e-05	0.00128687
HGF	7	337.326	-0.734938	0.23521	-3.1246	0.00178046	0.0403706
TLL1	4	163.026	-0.802225	0.241619	-3.3202	0.000899518	0.0256005
XK	X	284.528	0.610093	0.184021	3.31535	0.000915287	0.0259419
COL9A2	1	1746.81	0.797728	0.197047	4.04842	5.15639e-05	0.00327369
NEXMIF	X	23.4801	0.973742	0.273097	3.56555	0.000363093	0.0140905
TNIP3	4	61.541	-1.09628	0.254329	-4.31049	1.62892e-05	0.00131909
COL23A1	5	98.7439	-0.763556	0.185806	-4.10943	3.96635e-05	0.00264512
LAMC2	1	16739.5	-0.87318	0.228606	-3.81958	0.000133677	0.00669314
RIMBP2	12	39.4248	-0.910037	0.293134	-3.10451	0.00190596	0.042133
CHI3L2	1	417.996	-0.754819	0.235027	-3.21162	0.00131987	0.033293
COL17A1	10	7814.33	-0.84325	0.270745	-3.11456	0.00184222	0.0412409
ME1	6	1019.43	-0.6194	0.155598	-3.98078	6.86908e-05	0.00406814
STAG3	7	208.408	0.769106	0.172976	4.44633	8.735e-06	0.000830191
DDX3Y	Y	1829.04	9.76796	0.200183	48.7952	0	0
ZFY	Y	349.123	9.79937	0.249545	39.269	0	0
GUCY2C	12	39.8599	-0.892263	0.198871	-4.48665	7.23528e-06	0.000700234
FRMPD1	9	29.023	1.02905	0.293836	3.50212	0.00046158	0.0164112
TRPM5	11	37.0091	1.22961	0.285729	4.3034	1.68194e-05	0.00134827
CYP2W1	7	294.257	-0.943144	0.300394	-3.13969	0.00169128	0.0393031
CDHR2	5	25.9962	-0.790311	0.167096	-4.72968	2.24876e-06	0.000291423
CTTNBP2	7	271.193	0.919206	0.24538	3.74606	0.000179637	0.00824045
ACTN2	1	47.8606	1.12478	0.26615	4.22613	2.37749e-05	0.00177162
DDX43	6	54.5785	1.29031	0.241554	5.34171	9.20735e-08	1.92288e-05
SCTR	2	20.7662	-2.20531	0.303158	-7.27446	3.47821e-13	2.20825e-10
NKAIN1	1	80.6951	1.29361	0.229855	5.62794	1.82375e-08	4.82443e-06
ACHE	7	254.167	-1.38419	0.2099	-6.59454	4.26584e-11	2.11585e-08
PHACTR3	20	97.7123	-1.293	0.231596	-5.58299	2.36417e-08	6.05228e-06
LYZ	12	3654.96	0.741188	0.234185	3.16496	0.00155103	0.0374102
LAMB4	7	16.4089	-0.944849	0.194318	-4.86238	1.15983e-06	0.000167353
MYO15A	17	123.82	-1.60325	0.183323	-8.74546	2.22115e-18	2.20338e-15
CCDC80	3	4168.05	-0.660899	0.203129	-3.2536	0.00113954	0.0303981
CMA1	14	34.4398	-1.07073	0.331898	-3.22608	0.001255	0.032367
TBL1Y	Y	26.2687	7.31005	0.40841	17.8988	1.20493e-71	1.91246e-68
KRT31	17	212.976	2.26955	0.413336	5.49083	4.00058e-08	9.62079e-06
SMIM24	19	73.6788	-1.0011	0.225578	-4.43792	9.08319e-06	0.000853068
MAGEB2	X	111.678	-1.92979	0.493657	-3.90918	9.26106e-05	0.00506912
UPB1	22	12.9608	-0.906385	0.201339	-4.50178	6.7388e-06	0.000672693
YPEL1	22	141.079	0.670836	0.162736	4.12223	3.75228e-05	0.00255606
PLA2G3	22	52.4081	-1.44402	0.384005	-3.76043	0.000169622	0.00789243
LGALS2	22	79.518	-0.64352	0.189797	-3.39057	0.000697469	0.0217063
SOX10	22	19.9563	-0.856149	0.256101	-3.34301	0.00082876	0.0245412
CABP7	22	51.3595	1.19336	0.249364	4.78561	1.70471e-06	0.000231258
PVALB	22	694.376	1.69693	0.371996	4.56169	5.0743e-06	0.000555444
CTSG	14	119.361	-1.0605	0.280001	-3.7875	0.000152169	0.00736351
SGK2	20	449.299	1.16451	0.259429	4.48876	7.16384e-06	0.000697573
HRH3	20	50.2948	2.17831	0.386485	5.6362	1.73845e-08	4.67672e-06
SPEF1	20	23.7876	0.747776	0.17707	4.22306	2.41012e-05	0.00178754
ANGPT4	20	68.7222	-0.914086	0.259624	-3.5208	0.000430241	0.0157709
CST4	20	101.325	1.93922	0.358714	5.40603	6.44386e-08	1.42051e-05
ST8SIA5	18	26.1414	-1.07952	0.261711	-4.12485	3.70975e-05	0.00254002
RHOXF1	X	10.2117	-0.824501	0.229596	-3.5911	0.000329288	0.0131911
MEDAG	13	444.578	-0.671315	0.201536	-3.331	0.00086534	0.0250668
SALL1	16	60.5422	-1.09094	0.207078	-5.26827	1.37715e-07	2.69854e-05
ACSBG1	15	176.156	0.924332	0.257224	3.59349	0.000326272	0.0131104
ENTREP2	15	213.246	1.11932	0.286074	3.9127	9.12687e-05	0.00504745
MYEF2	15	247.635	0.706889	0.209202	3.37898	0.000727556	0.0224665
TRPA1	8	393.855	-1.51669	0.231738	-6.54482	5.95669e-11	2.83565e-08
SFRP1	8	718.087	-0.837757	0.259258	-3.23136	0.00123203	0.0321096
DKK4	8	181.294	1.03092	0.326395	3.15851	0.00158577	0.0376224
CCN4	8	861.056	-0.630911	0.201336	-3.13363	0.0017266	0.0397169
KCNA7	19	10.4583	-0.833985	0.191757	-4.34918	1.36645e-05	0.00116416
SLC17A7	19	59.1862	-0.855838	0.2025	-4.22636	2.37506e-05	0.00177162
CASP14	19	6453.2	1.22761	0.367846	3.3373	0.000845964	0.0248046
ICAM5	19	104.533	-0.604478	0.198488	-3.04542	0.00232356	0.0479457
SPMAP2	19	16.7053	-1.16624	0.383486	-3.04115	0.00235678	0.0483292
ATP6V0A4	7	207.954	0.91067	0.289986	3.14039	0.00168724	0.0392666
MET	7	4568.99	-0.667908	0.123348	-5.41485	6.13401e-08	1.37125e-05
PCOLCE	7	2857.63	-0.630417	0.16352	-3.8553	0.000115587	0.0059954
AMBP	9	49.0529	-1.76715	0.365732	-4.83182	1.3529e-06	0.000190029
ATRNL1	10	44.2938	-1.00233	0.251211	-3.98998	6.60789e-05	0.00397275
CXCL12	10	1654.98	-0.731255	0.20006	-3.65517	0.000257007	0.0109656
TLX1	10	69.6988	1.89189	0.386312	4.8973	9.716e-07	0.000144124
NEURL1	10	240.368	-0.686831	0.224452	-3.06003	0.00221316	0.0465262
ALDH3A1	17	3641.24	-1.70262	0.332811	-5.11588	3.12279e-07	5.16302e-05
HSD17B1	17	264.59	0.966424	0.204369	4.72881	2.25838e-06	0.000291423
MYH3	17	246.692	0.823501	0.185991	4.42764	9.52676e-06	0.000874729
SULT1E1	4	244.423	1.51029	0.354033	4.26596	1.99045e-05	0.00154865
ODAM	4	45.5044	1.15711	0.354623	3.26293	0.00110267	0.0297894
BST1	4	467.063	0.828756	0.17776	4.66222	3.12813e-06	0.000379005
POU2AF1	11	586.235	-0.703055	0.224577	-3.13058	0.00174463	0.0399002
RBM24	6	73.3441	-1.34361	0.23338	-5.75719	8.55278e-09	2.51388e-06
TREML2	6	25.9042	-1.03587	0.220565	-4.69643	2.6475e-06	0.000330875
E2F3	6	2386.76	0.746709	0.136551	5.46834	4.54275e-08	1.07616e-05
PCDHB2	5	148.738	0.658924	0.207349	3.17786	0.00148367	0.0363144
SEMA5A	5	4636.71	0.588726	0.19149	3.07444	0.00210895	0.0452342
NME5	5	40.5557	0.735356	0.207298	3.54733	0.000389154	0.0146714
SLC4A9	5	13.1894	0.78429	0.202866	3.86606	0.000110609	0.00583253
PCDHB7	5	99.6158	0.587863	0.17902	3.28379	0.00102421	0.0282785
STC2	5	1103.04	-0.58091	0.163671	-3.54926	0.000386314	0.014599
UNC5A	5	26.2698	-0.777944	0.22426	-3.46894	0.000522522	0.0180293
HGD	3	34.1153	-0.881484	0.251235	-3.5086	0.000450466	0.0161213
FGF12	3	288.798	0.65111	0.208152	3.12805	0.00175969	0.0400141
USP9Y	Y	889.831	9.73284	0.224533	43.3471	0	0
ADAM23	2	439.247	-1.18248	0.222174	-5.32229	1.02467e-07	2.11216e-05
SLC30A3	2	61.6597	0.930277	0.257529	3.61232	0.000303467	0.0124461
IGFBP2	2	3984.53	-0.619635	0.204138	-3.03537	0.00240238	0.0488853
IL1RL1	2	162.334	-2.03549	0.253629	-8.02548	1.01131e-15	8.02577e-13
QPCT	2	1235.69	0.593747	0.172476	3.4425	0.000576373	0.0192755
CD207	2	129.964	-0.823989	0.242743	-3.39449	0.00068756	0.0216957
PAPPA2	1	61.1031	0.926177	0.267211	3.46609	0.00052809	0.018167
FBXO2	1	592.771	-0.647072	0.202528	-3.19498	0.00139842	0.0347895
PROX1	1	179.252	0.790614	0.246507	3.20726	0.00134005	0.0336355
MUC5B	11	57.6776	-1.06723	0.337246	-3.16454	0.00155326	0.0374102
ZNF541	19	67.7181	0.730974	0.227933	3.20696	0.00134143	0.0336355
CNR1	6	112.633	-0.854017	0.272314	-3.13615	0.0017118	0.0394336
SLC16A7	12	525.363	-0.59721	0.163992	-3.64169	0.000270852	0.0114292
ABCG2	4	465.079	-1.63973	0.201799	-8.12559	4.45198e-16	3.92566e-13
RARRES1	3	8939.96	0.884743	0.254179	3.48079	0.000499941	0.0173255
ONECUT2	18	443.175	0.93827	0.271013	3.46208	0.000536016	0.018296
ESRRB	14	14.5428	-1.40532	0.235525	-5.96677	2.42001e-09	8.35008e-07
HOXB8	17	539.547	0.761145	0.235005	3.23885	0.00120012	0.0315891
TNN	1	99.33	1.57716	0.267762	5.89016	3.85827e-09	1.24976e-06
TGFBI	5	16526.8	-0.742339	0.201807	-3.67846	0.000234648	0.0101758
CLU	8	21031.2	-0.630486	0.206693	-3.05035	0.00228574	0.0474859
RDH10	8	2549.58	-0.606308	0.133279	-4.54916	5.38602e-06	0.000566139
LRAT	4	111.758	1.14921	0.341647	3.36374	0.000768931	0.0232024
FABP3	1	1522.94	0.827029	0.230344	3.59041	0.000330162	0.0131911
TMEM156	4	58.7615	-0.671567	0.177449	-3.78456	0.000153979	0.00741477
XPNPEP2	X	65.8007	-1.17456	0.285349	-4.11622	3.85135e-05	0.00258012
LDB3	10	102.334	-0.6907	0.182555	-3.78351	0.00015463	0.00741477
SEMG1	20	50.8382	1.82332	0.461506	3.9508	7.78896e-05	0.00443105
F13A1	6	1562.81	-0.835572	0.2153	-3.88096	0.000104044	0.00552305
UNC5CL	6	123.284	0.707754	0.162851	4.34603	1.38625e-05	0.00116416
TREM1	6	468.943	0.934305	0.22844	4.08993	4.31505e-05	0.00283309
TMEM255A	X	51.9904	-0.921271	0.208161	-4.42576	9.61041e-06	0.000876646
IL37	2	26.4618	1.29633	0.279765	4.63364	3.59294e-06	0.000422423
MMP24	20	84.8902	0.91928	0.216137	4.25322	2.10714e-05	0.00161568
BPIFB1	20	1135.94	1.74851	0.393198	4.44689	8.71212e-06	0.000830191
F10	13	59.5554	-0.963284	0.176461	-5.45892	4.79041e-08	1.11814e-05
SLURP1	8	125.915	-1.31146	0.306661	-4.27659	1.89774e-05	0.00149856
PZP	12	43.9867	1.52427	0.291512	5.22883	1.7059e-07	3.14838e-05
OMG	17	22.7255	-0.661238	0.167053	-3.95826	7.54975e-05	0.00432598
TMEM35A	X	115.866	0.934631	0.258003	3.62256	0.000291697	0.0122479
RGS13	1	33.5515	-0.972097	0.242414	-4.01007	6.07009e-05	0.00378433
MASP1	3	82.0167	-0.677023	0.219196	-3.08867	0.00201058	0.0438952
TNFRSF19	13	649.949	1.04805	0.230094	4.55489	5.24139e-06	0.00056011
LRRC4	7	108.075	-0.979491	0.187998	-5.21011	1.88725e-07	3.44305e-05
TPH1	11	24.8055	0.633962	0.180792	3.50658	0.000453899	0.0161894
KLK14	19	136.078	-0.961554	0.303769	-3.16541	0.00154862	0.0374102
KLK10	19	641.86	-1.40173	0.377876	-3.7095	0.00020767	0.00931114
RPS4Y1	Y	6833.66	9.30561	0.212498	43.7915	0	0
LBP	20	178.412	-1.32754	0.313301	-4.23728	2.26246e-05	0.00170999
TNNI3	19	45.2674	-0.941186	0.302355	-3.11285	0.0018529	0.0414214
PUDP	X	1055.55	-0.587951	0.0849265	-6.92306	4.42002e-12	2.33848e-09
ACE2	X	47.4788	-0.817006	0.237659	-3.43772	0.000586626	0.0195198
OLFM1	9	233.125	-1.39321	0.198765	-7.00934	2.3945e-12	1.40761e-09
CYP2E1	10	65.5815	0.752956	0.210247	3.5813	0.000341889	0.0134987
LRRC4B	19	100.955	-0.598554	0.185177	-3.23234	0.00122783	0.0321056
KREMEN2	16	151.86	-0.713403	0.197044	-3.62052	0.000294007	0.0122479
NTS	12	500.49	-3.24625	0.346802	-9.36052	7.93486e-21	8.99586e-18
SPINK5	5	908.37	-0.961231	0.23668	-4.06132	4.8797e-05	0.00313565
LYVE1	11	244.358	-1.17124	0.204428	-5.72937	1.00807e-08	2.80703e-06
DUSP26	8	17.6624	-0.876709	0.23491	-3.7321	0.000189887	0.00866057
REG4	1	126.585	-1.12351	0.312532	-3.59485	0.000324578	0.0130754
NGF	1	48.3452	-0.779296	0.207309	-3.75911	0.000170519	0.00789243
DSC1	18	56.9562	1.23715	0.361391	3.42329	0.000618669	0.0202883
CLDN10	13	49.7445	-1.00443	0.310344	-3.23651	0.00121002	0.0317573
MSI1	12	255.78	0.819328	0.240112	3.41227	0.000644236	0.020868
CD36	7	3303.79	1.20326	0.265037	4.53996	5.62636e-06	0.000577623
FAIM2	12	74.8365	-1.34518	0.231429	-5.81248	6.15553e-09	1.87886e-06
HTR2B	2	24.2694	-0.945994	0.170641	-5.54375	2.96057e-08	7.3422e-06
SLC19A3	2	80.35	-0.997605	0.229719	-4.34271	1.40733e-05	0.00117564
SERPINE2	2	1769.1	-0.910231	0.209065	-4.35382	1.33783e-05	0.00114778
TBR1	2	10.4309	1.22797	0.325808	3.76899	0.000163912	0.00774291
CTSV	9	1027.62	-0.878032	0.214177	-4.09957	4.13917e-05	0.00273737
FGFBP2	4	37.976	-2.03065	0.291115	-6.97543	3.04946e-12	1.669e-09
TTPA	8	26.0387	1.45902	0.271108	5.38168	7.37958e-08	1.56172e-05
CYP19A1	15	72.3419	-0.890723	0.210669	-4.22807	2.35707e-05	0.00177162
TRIM54	2	34.236	1.09445	0.276309	3.96097	7.46455e-05	0.00429265
CYP2C9	10	103.644	2.07663	0.364863	5.69153	1.25904e-08	3.44542e-06
PCDH10	4	148.196	0.991615	0.279982	3.54171	0.000397549	0.0149524
FGF5	4	44.104	-1.55772	0.33141	-4.70028	2.5981e-06	0.000330875
GPAT3	4	177.961	-0.718645	0.18253	-3.93713	8.24634e-05	0.00465786
TRPC3	4	37.0182	0.614192	0.181141	3.39068	0.000697194	0.0217063
MTTP	4	15.223	-0.735815	0.219872	-3.34656	0.000818208	0.0244109
SLC39A5	12	48.6545	-1.40524	0.231861	-6.06069	1.35542e-09	5.25934e-07
ADAM21	14	11.7577	0.604606	0.192759	3.13659	0.00170924	0.0394336
HDC	15	66.2741	-0.724637	0.196048	-3.69623	0.000218825	0.00970166
GCNT3	15	302.03	-1.19748	0.28213	-4.24441	2.19168e-05	0.00166442
ST8SIA2	15	40.8559	1.21986	0.300317	4.0619	4.86751e-05	0.00313565
MYLK3	16	21.44	0.715887	0.166742	4.29339	1.75968e-05	0.00139648
CLEC18B	16	30.6306	-1.42285	0.21764	-6.53763	6.24993e-11	2.83565e-08
OSGIN1	16	607.775	-0.675934	0.176595	-3.82759	0.000129402	0.00652022
ABCA8	17	178.111	-0.789398	0.222986	-3.54012	0.000399938	0.0150067
MAPK4	18	139.203	1.48348	0.291584	5.08766	3.62515e-07	5.81196e-05
ERBB2	17	27996.5	0.668357	0.167381	3.99302	6.52373e-05	0.00393706
PNMT	17	656.548	1.34816	0.292204	4.61376	3.9545e-06	0.000458145
IL19	1	29.3429	-0.953263	0.228785	-4.16663	3.09134e-05	0.00220026
CACNG8	19	23.9012	-1.09047	0.239555	-4.55205	5.31251e-06	0.000562134
SLC47A1	17	96.8907	-0.899263	0.214901	-4.18454	2.8574e-05	0.0020709
IGLON5	19	58.567	-0.79491	0.238643	-3.33096	0.000865462	0.0250668
CRABP2	1	13691.5	0.622758	0.190788	3.26414	0.00109798	0.0297392
FAM163A	1	10.7305	-0.675959	0.217381	-3.10955	0.0018737	0.041632
CNIH3	1	243.153	0.631567	0.174681	3.61554	0.000299721	0.0123563
NXPH2	2	23.1891	1.51003	0.386307	3.9089	9.27191e-05	0.00506912
UNC80	2	17.4406	0.879665	0.28978	3.03563	0.00240033	0.0488853
HES6	2	707.083	-0.749528	0.196405	-3.81624	0.0001355	0.00676308
ESPNL	2	52.3863	-0.804566	0.235519	-3.41614	0.000635163	0.0207434
IL17RD	3	443.17	0.602702	0.144928	4.15862	3.20178e-05	0.00224861
TAGLN3	3	61.5268	-1.71277	0.326188	-5.25088	1.51371e-07	2.92995e-05
STXBP5L	3	69.122	-1.35002	0.317498	-4.25205	2.11818e-05	0.00161634
SLC10A4	4	53.7848	0.872801	0.248434	3.5132	0.000442739	0.0160072
SNCA	4	106.813	-0.699615	0.188084	-3.71969	0.000199465	0.00899408
HAPLN1	5	192.193	1.07824	0.232244	4.64271	3.43865e-06	0.000407301
ADAMTS19	5	39.6133	1.62186	0.316095	5.13092	2.88333e-07	4.86853e-05
CPLX2	5	236.207	-3.59679	0.424472	-8.47356	2.37996e-17	2.22204e-14
MYLK4	6	335.828	0.951986	0.242545	3.92499	8.67332e-05	0.00484729
CDKAL1	6	1403.79	0.624717	0.133003	4.697	2.64016e-06	0.000330875
LRRTM2	5	19.3831	-0.662616	0.210336	-3.15028	0.00163115	0.038355
DCDC2	6	153.261	1.23836	0.293832	4.21453	2.50301e-05	0.00182813
CRIP3	6	22.5637	-0.902611	0.216186	-4.17516	2.97773e-05	0.00212894
CRH	8	2398.24	1.53603	0.503221	3.05239	0.00227025	0.0473275
NTRK2	9	721.332	-2.07256	0.278665	-7.43748	1.02625e-13	7.40394e-11
CDHR1	10	114.919	-0.920273	0.251966	-3.65237	0.000259833	0.0110521
GAS2	11	99.6048	0.890741	0.208453	4.2731	1.92778e-05	0.00151474
GRIK4	11	45.0441	0.795857	0.216094	3.68292	0.000230574	0.0100623
ZP1	11	47.0493	0.724625	0.238055	3.04394	0.00233506	0.0479457
SCN2B	11	13.8938	-0.938435	0.274843	-3.41443	0.000639146	0.0207879
LTO1	11	1868.69	-0.619408	0.161021	-3.84675	0.000119697	0.00611297
CNKSR2	X	32.0792	1.30173	0.251583	5.17415	2.28948e-07	4.08299e-05
CLEC1A	12	128.725	-0.796969	0.15197	-5.24424	1.5693e-07	2.96523e-05
PCDH15	10	19.1725	-1.46975	0.314157	-4.67839	2.89135e-06	0.000355748
WDR17	4	34.7528	1.09229	0.271382	4.02493	5.6993e-05	0.00358966
CNDP1	18	22.8265	1.16717	0.231682	5.03783	4.70847e-07	7.34967e-05
SLC7A11	4	1639.03	-1.51055	0.250029	-6.04149	1.52694e-09	5.63617e-07
SLC35F4	14	8.08241	0.89135	0.238351	3.73966	0.000184272	0.00842871
CCDC74B	2	79.6673	0.703444	0.182295	3.85882	0.000113937	0.00594873
ZNF117	7	1879.53	0.756639	0.177839	4.25463	2.09397e-05	0.00161337
C16orf89	16	70.7202	-1.13882	0.24861	-4.58077	4.63273e-06	0.000517821
AK5	1	98.4356	0.729667	0.226512	3.22132	0.00127601	0.0325086
CHST9	18	88.2947	-1.55832	0.441227	-3.53178	0.000412774	0.0153074
WNT3A	1	40.6864	-1.05483	0.284692	-3.70517	0.000211253	0.00941856
TMSB4Y	Y	84.0511	8.79241	0.313829	28.0165	1.02221e-172	1.80273e-169
SLFN13	17	1161.45	0.60213	0.186495	3.22866	0.00124372	0.0322999
PIEZO2	18	256.964	-0.728861	0.181927	-4.00634	6.16681e-05	0.00378778
PTPRN2	7	241.93	-0.653205	0.171975	-3.79826	0.000145715	0.00709443
FMN2	1	30.6447	-1.16649	0.349621	-3.33644	0.000848591	0.0248046
MAGEA8	X	92.7556	1.98284	0.386388	5.13173	2.87094e-07	4.86853e-05
WIF1	12	233.376	2.2174	0.526222	4.21382	2.51091e-05	0.00182813
CXCL13	4	1298.77	-1.14607	0.268478	-4.26878	1.96546e-05	0.00153674
TSPAN7	X	600.683	-1.14302	0.228882	-4.99393	5.91627e-07	9.1168e-05
HKDC1	10	141.978	-0.880552	0.275322	-3.19827	0.00138255	0.0344488
NODAL	10	9.68636	0.719788	0.18439	3.90362	9.47629e-05	0.00513337
ITGAD	16	21.3761	0.859694	0.21514	3.99598	6.44273e-05	0.00390302
SYN2	3	200.193	1.07563	0.243308	4.42085	9.83149e-06	0.000891688
NRG1	8	498.427	-1.21891	0.268483	-4.53998	5.626e-06	0.000577623
CLEC18A	16	21.7608	-1.56263	0.223422	-6.99409	2.66989e-12	1.51344e-09
HYDIN	16	14.4993	0.769501	0.226636	3.39532	0.000685493	0.0216916
CABP1	12	67.9622	0.812581	0.185499	4.38051	1.18405e-05	0.00105335
HPD	12	40.5189	-0.607218	0.177712	-3.41687	0.000633464	0.0207306
TMSB15A	X	136.646	1.32543	0.241146	5.49637	3.87691e-08	9.46681e-06
COLEC12	18	638.971	-0.649671	0.207368	-3.13294	0.00173068	0.0397529
CD1A	1	116.222	-0.8912	0.244761	-3.6411	0.000271472	0.0114292
CD1B	1	11.0466	-0.846502	0.237305	-3.56715	0.000360881	0.014039
CD1E	1	40.4913	-0.728379	0.205994	-3.53592	0.000406353	0.0152114
VWA5B1	1	152.242	1.22767	0.339241	3.61889	0.000295872	0.0122613
PRAC1	17	36.0009	-2.06483	0.531492	-3.88497	0.000102341	0.00545088
TCHH	1	148.024	1.2135	0.253417	4.78855	1.67989e-06	0.000229855
ANKLE1	19	71.2088	0.718761	0.155944	4.60909	4.0444e-06	0.000465165
FTCD	21	40.7834	0.821926	0.261403	3.14429	0.00166491	0.0389756
S100B	21	190.129	-0.771001	0.191721	-4.02148	5.78342e-05	0.00362824
ZNF208	19	82.5835	1.39783	0.271869	5.14157	2.7245e-07	4.70036e-05
PGLYRP2	19	26.6458	1.02101	0.264242	3.86392	0.000111582	0.00586431
SCGB3A1	5	65.1295	0.859772	0.26932	3.19238	0.00141107	0.0349944
GRIN2C	17	48.8812	-0.628121	0.185198	-3.39162	0.000694815	0.0217063
CD300LG	17	13.6063	-1.24339	0.288086	-4.31602	1.5887e-05	0.00129978
FAM171A2	17	300.442	0.58645	0.170533	3.43892	0.000584043	0.0194746
SLC1A7	1	170.099	0.983693	0.244269	4.02709	5.64707e-05	0.00357093
FAM151A	1	56.1805	0.676217	0.168772	4.00669	6.15747e-05	0.00378778
RBP7	1	194.296	-0.780066	0.175612	-4.44197	8.91382e-06	0.000842144
UBXN10	1	579.709	0.642644	0.174847	3.67546	0.000237424	0.0102642
FCRLB	1	969.774	0.653171	0.215615	3.02934	0.00245091	0.0496184
AXDND1	1	66.1332	0.895028	0.274764	3.25744	0.00112423	0.0300907
HPGDS	4	37.2647	-0.719261	0.164372	-4.3758	1.20986e-05	0.0010611
CXCR1	2	33.5935	-1.5999	0.263735	-6.06632	1.30875e-09	5.25934e-07
CCDC141	2	18.6206	-0.806864	0.204015	-3.95492	7.65612e-05	0.00437115
SERPINI1	3	256.459	0.834435	0.167443	4.98341	6.24733e-07	9.45007e-05
CADPS	3	35.4501	-1.01911	0.245951	-4.14356	3.41953e-05	0.00238047
PTX3	3	292.151	-1.05878	0.271711	-3.89672	9.75052e-05	0.00522839
PCOLCE2	3	215.533	-0.741563	0.22454	-3.30259	0.000957947	0.0269107
CLEC3B	3	67.3397	-0.643434	0.17789	-3.61702	0.00029801	0.0123177
SLC6A20	3	31.0066	-1.307	0.270432	-4.83301	1.34483e-06	0.000190029
GRM2	3	42.5609	0.742246	0.154067	4.81767	1.45242e-06	0.000202218
LEAP2	5	243.363	0.811214	0.256774	3.15925	0.00158178	0.0376224
IL22RA2	6	26.835	-0.951347	0.288696	-3.29532	0.000983095	0.0272792
IL31RA	5	35.8006	-1.03525	0.289542	-3.57547	0.000349603	0.0137349
PI16	6	259.694	-1.68919	0.322628	-5.23572	1.64345e-07	3.0688e-05
TMEM74	8	23.0293	-0.922289	0.270902	-3.40452	0.000662813	0.021228
CPA6	8	35.8078	-1.16652	0.283321	-4.11729	3.83349e-05	0.00258012
C8orf34	8	17.772	0.735868	0.237576	3.0974	0.00195227	0.0429176
VEGFD	X	46.7558	-0.647741	0.206386	-3.1385	0.00169816	0.0393949
NLGN4Y	Y	349.803	9.16223	0.245227	37.3622	1.60758e-305	3.18944e-302
SPMIP5	10	43.196	1.13796	0.362285	3.14106	0.00168338	0.0392343
RAPSN	11	53.3979	0.724824	0.221037	3.2792	0.00104102	0.0285221
NELL1	11	81.6042	-1.37722	0.408999	-3.36729	0.000759121	0.0230345
LIPC	15	264.914	0.777417	0.228983	3.39509	0.000686062	0.0216916
AVPR1A	12	235.891	0.61808	0.187364	3.29881	0.000970953	0.027132
SYNPO2L	10	13.1329	0.680824	0.188045	3.62054	0.000293985	0.0122479
SERPINB7	18	314.427	-1.38269	0.353781	-3.90833	9.29381e-05	0.00506912
LMO1	11	13.3554	-1.52841	0.362174	-4.2201	2.44193e-05	0.00179437
CRABP1	15	25.8784	-1.14826	0.363293	-3.16068	0.001574	0.0375676
CDH16	16	57.9109	-2.69966	0.412977	-6.53708	6.27309e-11	2.83565e-08
HTR3A	11	69.3985	-1.62116	0.414451	-3.91159	9.169e-05	0.00505314
LDHAL6A	11	24.1425	1.50282	0.317775	4.72919	2.25412e-06	0.000291423
ANPEP	15	1947.78	-0.704051	0.228203	-3.0852	0.00203413	0.0442271
MS4A8	11	176.498	2.09219	0.485071	4.31316	1.60939e-05	0.00130996
CCDC178	18	10.912	-1.32591	0.229006	-5.78987	7.04428e-09	2.10956e-06
MS4A15	11	130.048	1.84785	0.388638	4.7547	1.98746e-06	0.000265084
B4GALNT2	17	46.1584	-1.29915	0.403274	-3.2215	0.00127523	0.0325086
KLK4	19	68.4068	1.10571	0.364118	3.03668	0.00239199	0.0488618
KLK13	19	211.317	-1.33731	0.402799	-3.32005	0.000900019	0.0256005
RCOR2	11	422.713	0.589726	0.181003	3.2581	0.00112159	0.0300708
RAB26	16	148.936	-0.996028	0.19422	-5.12834	2.92304e-07	4.88363e-05
SCARA5	8	166.552	-1.03298	0.26458	-3.90422	9.45308e-05	0.00513337
FAM107A	3	250.031	-0.625758	0.203153	-3.08022	0.00206845	0.0447282
LGI3	8	17.0455	-1.20079	0.288288	-4.16526	3.11002e-05	0.00220367
GFRA2	8	46.8951	-0.791089	0.183223	-4.31763	1.57714e-05	0.00129978
AXIN2	17	527.718	0.779962	0.206527	3.77656	0.000159009	0.00755626
SHOX2	3	136.09	-1.17995	0.223948	-5.26887	1.37263e-07	2.69854e-05
COL4A3	2	77.6025	0.933997	0.248419	3.75976	0.000170078	0.00789243
ADRB2	5	220.663	-0.62714	0.184894	-3.39188	0.000694139	0.0217063
COL22A1	8	538.565	-1.60366	0.264786	-6.05644	1.39171e-09	5.25934e-07
SLC38A11	2	76.1336	1.00746	0.22393	4.499	6.82748e-06	0.000677286
GJB1	X	107.302	1.40824	0.351769	4.00331	6.24634e-05	0.00381315
NRG4	15	157.972	-0.625021	0.166303	-3.75832	0.000171056	0.00789243
P2RY1	3	419.284	-0.732281	0.184354	-3.97214	7.1231e-05	0.00420102
WNT10B	12	44.2139	-1.08458	0.185968	-5.83207	5.47431e-09	1.70369e-06
TAS1R3	1	156.402	0.679412	0.205681	3.30323	0.000955771	0.0268972
MYO7B	2	102.894	-1.08253	0.217232	-4.98328	6.25162e-07	9.45007e-05
SERPINA6	14	38.6521	-2.42492	0.445483	-5.44336	5.22858e-08	1.20273e-05
ADRA1B	5	33.4664	-1.21067	0.259896	-4.65828	3.18855e-06	0.000383399
LGALS9B	17	15.6077	-1.43938	0.329656	-4.36632	1.26355e-05	0.00108995
CST1	20	1582.56	1.61738	0.313726	5.15538	2.53119e-07	4.46389e-05
ZNF804A	2	22.4991	0.784197	0.223526	3.5083	0.000450975	0.0161213
KRT86	12	300.003	-1.84325	0.227318	-8.10871	5.11603e-16	4.27377e-13
DLGAP1	18	107.834	1.4106	0.276788	5.0963	3.46359e-07	5.60959e-05
PKHD1	6	161.061	0.829716	0.262441	3.16153	0.00156941	0.0375676
CEACAM3	19	14.5156	-0.659221	0.216931	-3.03885	0.00237482	0.0486364
DCDC1	11	22.2894	-0.832352	0.241545	-3.44595	0.000569058	0.0191764
UGT2B7	4	312.632	1.6019	0.351524	4.55701	5.18882e-06	0.00056011
NPTX1	17	95.4797	0.971368	0.244886	3.96661	7.2901e-05	0.00424334
KSR2	12	220.149	0.774825	0.236002	3.28313	0.00102661	0.0282785
NMUR1	2	22.5503	0.634083	0.199155	3.18386	0.00145324	0.0358166
NHLH1	1	57.4814	-2.63038	0.238487	-11.0294	2.75644e-28	3.64585e-25
KNDC1	10	18.1132	-0.758322	0.230968	-3.28324	0.00102622	0.0282785
ANGPTL7	1	14.6337	-1.04541	0.297635	-3.5124	0.000444073	0.0160189
LGALS9C	17	19.9454	-0.9555	0.268188	-3.5628	0.000366918	0.0142042
CYP4F22	19	1695.84	1.033	0.26077	3.96135	7.45259e-05	0.00429265
MAL	2	2292.24	1.30642	0.287449	4.54488	5.49658e-06	0.000573958
TPSAB1	16	395.568	-0.61638	0.200892	-3.06821	0.00215343	0.0457553
MACROD2	20	838.98	1.11877	0.239672	4.66792	3.04267e-06	0.000371486
NHERF4	11	86.7412	1.37729	0.302422	4.55422	5.25809e-06	0.00056011
HSPA6	1	1009.69	0.74844	0.194292	3.85214	0.000117089	0.00605355
LRRN3	7	57.1184	0.70703	0.216231	3.2698	0.00107625	0.0292504
RHOD	11	2260.1	-0.583178	0.16677	-3.49689	0.000470713	0.0166154
MAB21L3	1	122.607	-1.10431	0.227407	-4.85611	1.19713e-06	0.000171179
SLC2A14	12	14.3648	0.990978	0.285937	3.46573	0.000528802	0.018167
NDNF	4	89.41	-0.956131	0.221506	-4.31651	1.58515e-05	0.00129978
PHOSPHO1	17	23.9851	-0.647784	0.158395	-4.08968	4.31961e-05	0.00283309
FAM53A	4	94.0364	-0.627777	0.141133	-4.44813	8.66219e-06	0.000830191
ZCCHC12	X	36.236	1.14863	0.253035	4.53942	5.64085e-06	0.000577623
SLC22A1	6	49.8319	1.0282	0.210585	4.88259	1.04704e-06	0.000152464
DSG4	18	42.8603	1.67175	0.406145	4.11614	3.85262e-05	0.00258012
VWA3A	16	9.5405	0.799182	0.19481	4.10236	4.0896e-05	0.0027159
CATSPER1	11	187.176	0.723066	0.224183	3.22534	0.00125822	0.032367
JAKMIP2	5	94.2244	-0.827626	0.215719	-3.8366	0.00012475	0.00633262
SOX11	2	67.3688	0.8251	0.221791	3.72017	0.000199086	0.00899408
SCN4B	11	142.473	-0.710867	0.157626	-4.50983	6.48803e-06	0.00065176
CLVS1	8	22.0815	0.68937	0.194089	3.55182	0.000382579	0.014527
KCNA2	1	13.2983	-0.753719	0.236335	-3.1892	0.00142668	0.0352715
RNF212	4	31.313	-1.43036	0.23872	-5.99178	2.07556e-09	7.4871e-07
GLDC	9	788.907	0.859106	0.267357	3.21333	0.00131207	0.0331612
SLITRK4	X	82.9121	0.975622	0.255318	3.8212	0.000132805	0.00667052
TPPP2	14	10.2088	0.996859	0.285163	3.49576	0.000472721	0.0166364
FCER1A	1	71.7942	-0.967261	0.218468	-4.42747	9.53428e-06	0.000874729
MYL11	16	60.2631	-1.12684	0.213172	-5.28605	1.24988e-07	2.51115e-05
SLC47A2	17	130.368	-1.0803	0.314337	-3.43677	0.0005887	0.0195478
MAB21L1	13	56.8889	1.09888	0.284899	3.8571	0.000114742	0.00597109
ARSJ	4	241.5	-0.647327	0.198442	-3.26204	0.00110613	0.0298074
BHLHE22	8	55.2978	-0.796727	0.174535	-4.56486	4.99831e-06	0.000554278
TMEM132C	12	21.561	-1.02096	0.320016	-3.19033	0.00142111	0.0351886
DDN	12	35.8646	0.635182	0.203257	3.12502	0.00177791	0.0403705
TMEM45A	3	3487.69	0.88962	0.228214	3.89819	9.69139e-05	0.00522666
RGMA	15	302.268	-0.694032	0.21958	-3.16072	0.00157378	0.0375676
ADGRG3	16	63.2288	-0.96191	0.19096	-5.03723	4.7232e-07	7.34967e-05
CALHM3	10	109.267	1.42471	0.323646	4.40205	1.07232e-05	0.000967041
PRR36	19	648.267	0.747508	0.22353	3.34411	0.000825477	0.0245355
GBP6	1	717.265	-1.11764	0.276001	-4.04941	5.13479e-05	0.00327307
FOXL2	3	111.861	-0.819676	0.270491	-3.03032	0.00244292	0.0495197
CFAP91	3	45.7737	0.811734	0.241887	3.35583	0.000791264	0.0237859
ZNF730	19	35.0844	0.945462	0.246449	3.83634	0.000124881	0.00633262
UTY	Y	556.013	9.82941	0.250614	39.2213	0	0
C1QTNF12	1	124.841	-0.637881	0.18858	-3.38255	0.000718158	0.0222195
H1-5	6	38.8076	-0.882204	0.261499	-3.37364	0.000741805	0.0227736
CEND1	11	28.6519	0.843376	0.204124	4.13168	3.6012e-05	0.00248514
FLRT2	14	450.593	-0.776778	0.217754	-3.56722	0.000360782	0.014039
RTN4RL1	17	156.559	0.853259	0.244626	3.48801	0.000486621	0.0169936
NBPF6	1	12.4254	1.13045	0.335478	3.36967	0.000752593	0.0229273
GPAT2	2	283.045	1.19941	0.253121	4.73849	2.15315e-06	0.000284789
SLC36A2	5	12.1006	1.6769	0.311344	5.38601	7.20399e-08	1.54516e-05
FCAR	19	14.4425	-0.799903	0.221392	-3.61305	0.000302611	0.0124431
FOXI2	10	15.7134	-2.05574	0.343468	-5.98525	2.1606e-09	7.62069e-07
ZNF732	4	34.7809	0.820255	0.226572	3.62029	0.000294275	0.0122479
TRABD2A	2	216.097	-1.17167	0.216339	-5.4159	6.09808e-08	1.37125e-05
TMPRSS6	22	48.4445	-0.694931	0.191978	-3.61985	0.000294777	0.0122479
TMPRSS11A	4	152.682	-1.42119	0.364629	-3.89762	9.71437e-05	0.00522666
AKR1C1	10	5287.37	-0.946731	0.257624	-3.67486	0.00023798	0.0102642
MT1X	16	607.349	-0.69402	0.197368	-3.51637	0.000437483	0.015926
CIDEC	3	49.0289	-1.24012	0.384606	-3.22438	0.00126245	0.0324233
KBTBD12	3	92.7264	1.12195	0.31407	3.5723	0.000353858	0.0138678
PLA2G2C	1	41.3008	0.881173	0.191384	4.60421	4.14044e-06	0.000469408
EYS	6	29.9319	0.880345	0.204802	4.29851	1.71948e-05	0.00137144
MAPK12	22	453.027	-0.602144	0.147994	-4.06871	4.72748e-05	0.00306263
SBK1	16	1178.21	0.759219	0.217683	3.48772	0.000487153	0.0169936
SLC38A3	3	29.8255	0.761873	0.246168	3.09493	0.00196862	0.043217
JAKMIP3	10	43.4495	-0.747664	0.226838	-3.29603	0.00098063	0.0272584
SELL	1	2665.56	1.45294	0.252955	5.74386	9.2544e-09	2.67065e-06
SERPINA5	14	66.8597	-1.31364	0.25725	-5.10649	3.282e-07	5.3703e-05
FZD9	7	40.7974	-1.01461	0.231244	-4.38761	1.14603e-05	0.00102767
SKOR1	15	32.1138	-1.19111	0.165943	-7.17782	7.08337e-13	4.32412e-10
APOD	3	2546.42	1.06181	0.256067	4.14661	3.37439e-05	0.0023594
ANKRD34B	5	36.0331	1.58744	0.324682	4.88923	1.01231e-06	0.000148772
NUGGC	8	44.7495	-0.812875	0.220689	-3.68335	0.000230191	0.0100623
FAM180A	7	42.1812	-0.791382	0.230728	-3.42994	0.000603719	0.0198801
MMP23B	1	10.8021	-0.624225	0.181717	-3.43514	0.000592245	0.0196245
SYCP2	20	316.663	0.806503	0.184311	4.37577	1.21005e-05	0.0010611
KIF19	17	76.5303	-2.05001	0.227093	-9.02719	1.76139e-19	1.86379e-16
RYR1	19	407.536	-1.01275	0.220124	-4.60081	4.20859e-06	0.00047375
CGB7	19	31.3468	-0.614295	0.178314	-3.44503	0.000571003	0.0191775
ADH7	4	780.594	-1.7313	0.455433	-3.80144	0.000143857	0.00702982
NBPF4	1	16.1855	1.11017	0.309247	3.58992	0.000330774	0.0131911
SPTSSB	3	4085.78	0.825975	0.247667	3.33502	0.000852919	0.0248796
UGT2B15	4	252.892	2.35627	0.395525	5.95732	2.56403e-09	8.65878e-07
LAMB3	1	17042.2	-0.613567	0.190133	-3.22703	0.00125082	0.0323338
FAM177B	1	23.647	-0.596785	0.182163	-3.27611	0.00105248	0.0287522
BCO2	11	73.0851	-0.619127	0.154902	-3.99689	6.41799e-05	0.00390293
CCDC154	16	46.1121	0.651998	0.177043	3.68272	0.000230763	0.0100623
UGT2B17	4	48.3285	1.75661	0.366564	4.7921	1.65044e-06	0.00022779
AVPR1B	1	10.1861	0.964437	0.288768	3.33984	0.000838275	0.0247307
AKR1B10	7	4290.75	-1.26269	0.335258	-3.76631	0.000165676	0.00780299
ADH4	4	38.3245	1.29815	0.318245	4.07909	4.52127e-05	0.00294105
ARC	8	88.4255	-0.968039	0.244127	-3.96531	7.33016e-05	0.00424615
ABCA4	1	488.828	-1.02595	0.276046	-3.71661	0.000201916	0.0090788
EIF1AY	Y	712.531	9.86284	0.230261	42.8333	0	0
RASSF9	12	121.052	-1.20655	0.232823	-5.18227	2.19205e-07	3.95366e-05
GRIN3A	9	44.7335	0.684657	0.167739	4.08168	4.47113e-05	0.0029204
CES1	16	4318.93	-1.6548	0.337253	-4.90671	9.26158e-07	0.000138679
RORB	9	46.1222	-0.855409	0.240826	-3.55198	0.000382347	0.014527
SAMD5	6	217.935	-0.702858	0.195844	-3.58886	0.000332131	0.0131911
LORICRIN	1	29.5276	-1.26932	0.416376	-3.04849	0.00229996	0.0476566
RBM20	10	59.3538	-0.808062	0.229717	-3.51764	0.000435405	0.0158956
OOEP	6	13.9025	1.24628	0.339212	3.67404	0.000238749	0.0102694
PTPN20	10	117.632	0.808764	0.250341	3.23065	0.00123511	0.0321372
SP5	2	79.869	1.26844	0.316438	4.00849	6.11087e-05	0.00378778
POU5F1	6	574.437	1.16877	0.216946	5.38736	7.14984e-08	1.54516e-05
PSORS1C2	6	724.811	1.66279	0.316965	5.24596	1.55473e-07	2.96523e-05
ZFP57	6	110.193	1.6122	0.40613	3.96966	7.1974e-05	0.00421539
SPDYC	11	47.7101	1.18176	0.339827	3.47755	0.000506026	0.0174981
IGFL2	19	326.33	1.45208	0.332133	4.37198	1.23127e-05	0.00107376
PCDHA7	5	16.2789	0.77782	0.249307	3.11993	0.00180895	0.0407258
AARD	8	35.936	-0.901154	0.284817	-3.16398	0.00155629	0.0374263
VIT	2	44.3443	-2.17111	0.332312	-6.53335	6.43167e-11	2.83565e-08
MT1M	16	151.542	-0.84719	0.249521	-3.39526	0.000685624	0.0216916
KLRC2	12	14.2361	1.09162	0.30286	3.60437	0.000312914	0.0126698
TMEM200C	18	48.4566	-0.664812	0.206356	-3.22168	0.00127444	0.0325086
SYT3	19	23.9946	-1.10908	0.236153	-4.69645	2.64724e-06	0.000330875
CGB8	19	28.8478	-2.69729	0.396193	-6.80802	9.89538e-12	5.06643e-09
CFAP45	1	175.388	0.767633	0.169933	4.51727	6.26432e-06	0.000633295
ACKR1	1	810.15	-0.797935	0.251038	-3.17854	0.00148018	0.0363144
GPC2	7	312.286	0.734326	0.19527	3.76057	0.000169529	0.00789243
PPM1N	19	420.345	-0.723538	0.200568	-3.60744	0.000309232	0.0126173
RPTN	1	54.2582	-1.51239	0.492862	-3.06859	0.0021507	0.0457553
LINGO3	19	10.1259	-0.780671	0.189269	-4.12467	3.71273e-05	0.00254002
SPAAR	9	34.7767	-0.790249	0.140841	-5.61092	2.01253e-08	5.23654e-06
ZNF737	19	1769.38	0.651923	0.211514	3.08217	0.00205497	0.0446189
SHISA9	16	76.2932	1.72068	0.388214	4.43229	9.32387e-06	0.00086543
PCDHGC5	5	18.1487	-0.893823	0.232235	-3.84878	0.000118708	0.0060975
CFAP57	1	55.9443	-0.863827	0.19723	-4.37979	1.18794e-05	0.00105335
ERVFRD-1	6	21.4323	-1.08377	0.294185	-3.68397	0.00022963	0.0100623
ADH1C	4	545.245	1.0933	0.32677	3.34578	0.000820501	0.0244334
TMEM150C	4	260.18	-0.639185	0.153697	-4.15874	3.20011e-05	0.00224861
SIGLEC14	19	257.108	-1.19746	0.257879	-4.6435	3.42556e-06	0.000407301
MEX3A	1	2171.09	0.645766	0.167323	3.8594	0.000113667	0.00594873
EID3	12	67.4882	-0.678992	0.156196	-4.34704	1.3799e-05	0.00116416
SPESP1	15	76.2213	0.859067	0.262002	3.27886	0.00104226	0.0285221
CCDC187	9	47.6884	-1.17217	0.253404	-4.6257	3.73333e-06	0.000435702
TPBGL	11	86.4977	1.26059	0.2052	6.14321	8.08678e-10	3.37772e-07
PCDHGA9	5	37.0535	-0.667532	0.173539	-3.84658	0.000119779	0.00611297
GFY	19	26.2875	-1.08477	0.343798	-3.15527	0.00160352	0.0378736
CCER2	19	219.47	-3.3451	0.268398	-12.4632	1.18473e-35	1.70946e-32
GRIN2B	12	13.5846	1.6071	0.30312	5.30187	1.14622e-07	2.33241e-05
FCGBP	19	1527.95	-1.32791	0.226835	-5.85408	4.79647e-09	1.52259e-06

## Sheet: mRNA_normal_MvsF
Gene	Chromosome	baseMean	log2FoldChange	lfcSE	stat	pvalue	padj
CD99	X	9998.51	0.866586	0.270092	3.20848	0.00133439	0.0331122
AOC1	7	120.051	-3.15764	0.77975	-4.04955	5.13162e-05	0.00364909
HOXA11	7	423.854	1.40129	0.423799	3.30649	0.000944722	0.0276358
KRT33A	17	18.1874	-4.03858	1.12156	-3.60086	0.000317172	0.0135653
CX3CL1	16	4818.31	1.14363	0.312508	3.65953	0.000252682	0.0115255
ETV1	7	385.748	1.57236	0.404602	3.88619	0.000101831	0.00584908
ALDH3B1	11	1283.07	-1.19204	0.316933	-3.76118	0.000169116	0.00858194
TTC22	1	1985.01	-4.98668	1.08398	-4.60035	4.21784e-06	0.000512046
NOS2	17	157.66	-2.57377	0.798528	-3.22314	0.00126793	0.0324254
CEACAM7	19	2548.14	-8.68456	1.29354	-6.71378	1.8964e-11	1.49645e-08
CD79B	17	545.973	-2.15058	0.715499	-3.00571	0.00264965	0.0491984
PRSS3	9	301.314	-4.11276	1.1241	-3.6587	0.000253497	0.0115294
ANOS1	X	113.345	0.950577	0.314862	3.01902	0.0025359	0.0483248
ZBTB32	19	80.5229	-2.16287	0.687621	-3.14544	0.00165835	0.0378758
EXTL3	8	2721.43	0.879112	0.224882	3.90921	9.26003e-05	0.00552247
KDM5D	Y	1409.55	11.5652	0.557449	20.7467	1.3133e-95	1.03633e-91
ACP3	3	386.793	-4.41094	0.885118	-4.98345	6.24601e-07	0.000112016
SERPINB1	6	10470	-2.71871	0.703247	-3.86593	0.000110665	0.00617145
NRXN3	14	614.21	2.12397	0.569324	3.73068	0.000190966	0.00950733
EHD2	19	10883.3	1.2102	0.364519	3.32	0.000900188	0.026803
GRN	17	21467.4	-1.32398	0.330504	-4.00594	6.17708e-05	0.00406194
RAB27B	18	1126.29	-2.26667	0.641767	-3.53192	0.000412561	0.0163184
TNC	9	7766.22	1.90799	0.563593	3.38541	0.000710725	0.0228575
BARX2	11	1311.35	-8.17505	1.35166	-6.04816	1.46513e-09	5.18475e-07
ZIC2	13	50.4725	-4.5911	1.16973	-3.92493	8.67567e-05	0.00526613
ARHGAP6	X	1209.79	1.24884	0.342695	3.64419	0.000268238	0.0120265
TNFRSF17	16	75.0249	-3.25363	0.972238	-3.34653	0.000818286	0.0250761
LTBP1	2	7445.81	1.41666	0.321553	4.40569	1.05447e-05	0.00107366
THOC3	5	417.904	-1.66236	0.463283	-3.58822	0.000332944	0.0139748
PRSS8	16	666.868	-3.4736	1.02675	-3.38311	0.000716688	0.0229307
SERPINB3	18	4016.31	-7.90186	1.76857	-4.46795	7.89745e-06	0.000842145
YIPF1	1	1198.99	-0.682774	0.187517	-3.64113	0.000271444	0.0121358
DGKG	3	747.211	2.14234	0.687288	3.11709	0.00182645	0.0405269
MXD1	2	3411.38	-2.01743	0.596816	-3.38032	0.000724022	0.0230373
ARSF	X	97.7373	-5.84011	1.24769	-4.68075	2.85824e-06	0.00036378
EYA2	20	1025.19	-3.2652	0.640407	-5.09863	3.42123e-07	6.80354e-05
CHI3L2	1	265.71	-2.06978	0.680756	-3.04041	0.00236258	0.0464915
NGEF	2	214.51	-1.84341	0.610904	-3.0175	0.00254867	0.0483877
ELOVL1	1	4898.17	-1.21244	0.392748	-3.08707	0.00202137	0.0429427
DDX3Y	Y	2818.64	12.8984	0.630327	20.4631	4.59137e-93	1.81152e-89
NEO1	15	2396.8	0.980038	0.319921	3.06338	0.00218853	0.0446244
ZFY	Y	300.891	11.8641	0.737853	16.0792	3.56906e-58	9.38781e-55
PDZD4	X	881.39	1.81217	0.562208	3.22332	0.00126715	0.0324254
COASY	17	2283.16	-0.875299	0.27216	-3.21612	0.00129937	0.0327582
ST6GALNAC1	17	757.185	-2.99154	0.783374	-3.81879	0.000134105	0.00724813
RPS6KA2	6	3436.97	0.895083	0.251817	3.55449	0.000378713	0.0152861
CRMP1	4	565.158	1.01353	0.295915	3.42506	0.000614661	0.0212267
IRAG1	11	7548.63	2.04253	0.579836	3.5226	0.000427331	0.0166522
NSF	17	1662.9	-0.669303	0.204265	-3.27664	0.00105051	0.0293569
MGLL	3	6497.37	0.816145	0.257784	3.166	0.00154551	0.0357119
ANO8	19	398.283	-1.23994	0.367643	-3.37267	0.000744444	0.0233332
ATP12A	13	18.3556	-4.684	1.38365	-3.38525	0.000711127	0.0228575
NMRK2	19	9.61148	2.2846	0.762516	2.99613	0.0027343	0.0497725
PPP1R12B	1	38230.5	2.35724	0.76178	3.09439	0.00197219	0.0427543
ACTN2	1	923.755	4.78462	1.17077	4.08672	4.37508e-05	0.0032098
ITGA8	10	3553.63	1.29103	0.414732	3.11293	0.00185237	0.0408743
AMPH	7	172.34	1.56279	0.403957	3.86872	0.000109409	0.00612303
NEBL	10	1698.43	-2.09922	0.698131	-3.00691	0.00263917	0.0491643
ADCY2	5	303.362	1.89018	0.439323	4.30248	1.68895e-05	0.0015319
BRINP1	9	99.7359	-3.37524	0.99471	-3.39319	0.000690826	0.0225348
TNS1	2	90559.2	2.65313	0.846298	3.13498	0.00171865	0.0389709
CEACAM1	19	1905.87	-2.98859	0.869793	-3.43598	0.000590425	0.0206378
DUSP13B	10	18.0403	-5.64475	1.31423	-4.29509	1.74623e-05	0.00155701
MOXD1	6	1204.55	1.50541	0.443322	3.39575	0.000684407	0.0225163
PTPRH	19	322.079	-2.23371	0.678008	-3.29452	0.000985902	0.0283737
IGSF9B	11	1946.45	2.50842	0.79046	3.17337	0.00150681	0.0352308
PKP1	1	6334.85	-4.44894	1.13173	-3.93109	8.45601e-05	0.00519271
PGR	11	490.291	1.68768	0.494876	3.41031	0.000648899	0.0217892
P2RX5	17	130.871	-2.88391	0.84983	-3.39351	0.000690033	0.0225348
HAL	12	57.8481	-3.30272	0.83187	-3.97024	7.18002e-05	0.00462511
APOB	2	67.965	3.24251	0.806084	4.02255	5.75725e-05	0.00392282
CD82	11	3406.84	-1.58256	0.387564	-4.08335	4.43905e-05	0.00322843
CEACAM6	19	7225.93	-7.41278	1.25833	-5.89096	3.83969e-09	1.23669e-06
TMPRSS11E	4	3740.88	-5.07544	1.63525	-3.10378	0.00191066	0.0417646
SULT2B1	19	1229.76	-7.94943	1.21726	-6.53059	6.55129e-11	3.97664e-08
FXYD3	19	142.979	-2.61991	0.871706	-3.0055	0.00265147	0.0491984
HEPH	X	2430.75	1.77074	0.573384	3.08822	0.00201358	0.0429427
OTUB2	14	120.233	-2.7447	0.72559	-3.78271	0.00015513	0.00800083
DTX2	7	1379.68	-1.42832	0.384149	-3.71814	0.000200691	0.00983636
SMPX	X	175.821	4.46809	1.41038	3.168	0.00153493	0.0356239
TF	3	237.904	-3.50601	0.873077	-4.0157	5.92692e-05	0.0039635
ESR1	6	1651.19	-2.33546	0.77366	-3.01872	0.00253841	0.0483248
TGM1	14	6186.3	-9.39471	1.29413	-7.25946	3.88637e-13	3.83342e-10
TBL1Y	Y	15.7118	6.45498	1.41049	4.57641	4.73014e-06	0.000565538
COL9A3	20	168.499	-0.953994	0.295451	-3.22895	0.00124247	0.031988
GABRP	5	783.627	-5.03581	1.19519	-4.21338	2.51575e-05	0.00208966
KRT31	17	22.0527	-6.92952	1.67258	-4.14301	3.42782e-05	0.00266492
NANS	9	1183.86	-1.20435	0.353446	-3.40744	0.000655755	0.0219261
CRISP3	6	4982.24	-5.84369	1.7015	-3.43444	0.000593785	0.0206868
DSP	6	19923.4	-3.52966	1.02794	-3.43372	0.000595359	0.0206959
PCDH11Y	Y	12.9072	6.49529	1.07946	6.01715	1.77518e-09	6.09041e-07
TECR	19	4077.84	-1.55735	0.443936	-3.50805	0.000451396	0.0174179
MADCAM1	19	31.2876	-3.35399	0.863308	-3.88504	0.000102312	0.00584908
MKNK2	19	8476.79	-0.941307	0.255272	-3.68747	0.000226496	0.0107668
PRODH	22	127.214	-2.33478	0.672444	-3.47208	0.000516434	0.0189103
PLA2G3	22	56.9318	-7.85053	2.16639	-3.62378	0.00029033	0.0126746
SLC5A1	22	183.041	-9.52903	2.0804	-4.58037	4.64143e-06	0.000559168
TIMP3	22	29303.7	0.878048	0.284859	3.0824	0.0020534	0.0431684
TOM1	22	2572.21	-1.31841	0.377737	-3.49029	0.000482491	0.0180964
TSPO	22	6728.9	-1.76215	0.527938	-3.3378	0.000844455	0.0257503
TTLL12	22	3102.48	-1.46825	0.474015	-3.09747	0.00195181	0.0425463
CACNA1I	22	53.5522	-2.55464	0.789828	-3.23443	0.00121885	0.0316381
PVALB	22	202.17	-4.73948	1.34405	-3.52627	0.000421453	0.0164868
AP4S1	14	427.701	0.702879	0.231058	3.042	0.00235009	0.0463061
RABGGTA	14	1175.55	-1.08926	0.356484	-3.05555	0.00224646	0.0453953
RAB5IF	20	25.1889	-1.78967	0.49235	-3.63496	0.000278025	0.0123409
RIMS4	20	38.4466	2.8053	0.755297	3.71417	0.000203871	0.00989998
PTK6	20	2345.89	-2.90015	0.892748	-3.24857	0.00115988	0.0308689
PLCB4	20	2061.11	1.84422	0.581487	3.17155	0.00151626	0.0353465
WFDC2	20	6229.06	-2.72525	0.761224	-3.5801	0.000343469	0.0141887
KCND1	X	225.332	0.876593	0.274436	3.19416	0.00140236	0.0342602
PCYT1B	X	49.116	1.85398	0.531298	3.48952	0.000483885	0.0180964
DRP2	X	85.5109	1.30479	0.433974	3.00662	0.0026417	0.0491643
FGF9	13	194.185	2.22422	0.662195	3.35886	0.000782652	0.0242192
GDPD3	16	455.959	-3.19232	0.769245	-4.14994	3.32568e-05	0.00263748
PLLP	16	906.703	-1.58916	0.493858	-3.21785	0.00129156	0.0326656
CCL17	16	71.3771	-3.66645	0.736312	-4.97948	6.37562e-07	0.000113056
SMPD3	16	165.935	-1.96933	0.560467	-3.51372	0.000441876	0.0170924
WFDC1	16	3016.99	1.48149	0.398818	3.7147	0.000203448	0.00989998
TMC5	16	172.118	-3.7882	0.694911	-5.45135	4.99875e-08	1.22015e-05
CSK	15	3026.94	-1.27859	0.379483	-3.3693	0.000753595	0.0235044
HOMER2	15	398.816	-3.50367	0.794328	-4.41086	1.02959e-05	0.00105513
OCA2	15	73.3619	-3.83322	1.03572	-3.70103	0.000214723	0.0103002
TGM5	15	299.279	-5.17899	1.15507	-4.48368	7.33662e-06	0.000793059
RHOV	15	2482.26	-3.66317	1.08614	-3.37263	0.000744532	0.0233332
CA2	8	300.133	-2.13393	0.600133	-3.55576	0.000376891	0.0152515
GFUS	8	2501.59	-1.1311	0.346269	-3.26653	0.00108874	0.0297275
KLC3	19	86.4404	-4.00345	1.15152	-3.47668	0.00050766	0.0187781
EPHX3	19	783.234	-4.34183	0.997083	-4.35453	1.3335e-05	0.00127548
CASP14	19	239.914	-6.32752	1.66743	-3.79478	0.000147777	0.00770258
EBI3	19	135.334	-1.87943	0.612732	-3.06729	0.00216007	0.0445777
CEACAM5	19	4630.98	-7.40142	1.45208	-5.09711	3.44876e-07	6.80354e-05
CNFN	19	5932.55	-9.23958	1.24663	-7.41162	1.24766e-13	1.40647e-10
FAM83E	19	332.611	-4.55978	1.04139	-4.37854	1.19479e-05	0.00119343
ETHE1	19	920.009	-1.00179	0.310805	-3.2232	0.00126765	0.0324254
ATP6V0A4	7	36.9257	-4.6835	1.27915	-3.66141	0.000250834	0.0114744
CAV1	7	19985	1.72965	0.546282	3.16622	0.00154432	0.0357119
VIPR2	7	192.559	1.44628	0.447702	3.23046	0.00123593	0.0318715
GRB10	7	2795.04	1.09312	0.345665	3.16236	0.00156494	0.036108
TFR2	7	41.8891	-1.65057	0.54333	-3.03788	0.0023825	0.046593
GLI3	7	990.096	0.963847	0.298046	3.23388	0.00122119	0.0316466
ASPN	9	713.973	2.66801	0.837635	3.18517	0.00144669	0.0346985
CA9	9	111.216	3.38421	0.848672	3.98765	6.67313e-05	0.00435188
TYRP1	9	59.0292	3.90022	1.29922	3.00196	0.00268247	0.0492897
MPDZ	9	2266.83	1.95581	0.579946	3.3724	0.000745149	0.0233332
PTGDS	9	249.294	-1.89145	0.578175	-3.27142	0.00107011	0.0296288
ABCA2	9	1715.05	0.78992	0.236394	3.34154	0.000833144	0.0254819
SFXN3	10	1538.63	0.768812	0.218601	3.51696	0.000436515	0.0169265
EBF3	10	238.581	1.2746	0.326151	3.908	9.3065e-05	0.00552247
CYP2C18	10	138.059	-6.64364	2.00804	-3.30852	0.000937899	0.0275129
RAPGEFL1	17	5941.27	-2.83762	0.897834	-3.16051	0.00157492	0.0362853
HOXB6	17	67.5058	-2.89358	0.825395	-3.50569	0.000455422	0.0174878
ALDH3A1	17	1778	-3.92642	1.00323	-3.91377	9.0865e-05	0.00545609
ALOX12	17	657.112	-4.84765	1.00485	-4.82425	1.4053e-06	0.000213254
SLC16A6	17	200.531	-3.04295	0.726845	-4.18651	2.83271e-05	0.00229261
NHERF1	17	3320.78	-3.08949	0.651742	-4.74036	2.13343e-06	0.000285337
MYH3	17	1831.98	4.11954	0.873597	4.71561	2.4099e-06	0.000317636
NMU	4	320.913	-6.01904	1.25664	-4.78979	1.66956e-06	0.000239537
CRYAB	11	11466.3	2.20976	0.731528	3.02074	0.00252154	0.0482363
SIAE	11	933.883	-0.885545	0.27875	-3.17685	0.00148886	0.0350846
ARHGEF17	11	3539.72	1.396	0.453396	3.07899	0.00207705	0.0435326
SLC22A18	11	591.785	-1.79044	0.591335	-3.02779	0.00246348	0.0475288
ARPC3	12	5716.56	-0.958905	0.297433	-3.22393	0.00126442	0.0324254
GPRC5D	12	38.0837	-2.27258	0.563971	-4.0296	5.58715e-05	0.00386739
RASAL1	12	384.737	-5.66723	1.20752	-4.69326	2.68883e-06	0.000347829
ENDOU	12	414.982	-5.15123	1.04195	-4.94384	7.65978e-07	0.000127656
SLCO1B3	12	8.40554	-5.42396	1.5033	-3.60803	0.000308533	0.0132317
CMAS	12	1933.46	-1.13895	0.37124	-3.06796	0.00215529	0.0445777
ST8SIA1	12	514.483	1.19113	0.383604	3.1051	0.00190212	0.0416356
COL12A1	6	4766.2	2.0876	0.419569	4.97558	6.50515e-07	0.000114071
EYA4	6	259.21	1.8268	0.458903	3.98081	6.86819e-05	0.00444237
PERP	6	28842.7	-2.48518	0.757753	-3.27966	0.00103931	0.02929
SLC16A10	6	69.0877	-2.15263	0.662253	-3.25047	0.00115214	0.0307667
UNC93A	6	10.0203	-6.34804	2.05636	-3.08703	0.0020217	0.0429427
SRF	6	9087.28	1.16002	0.334863	3.46415	0.000531916	0.0192539
GMDS	6	913.671	-1.36361	0.394058	-3.46043	0.000539305	0.0194767
TENT5A	6	3231.21	1.23479	0.408429	3.02328	0.00250053	0.0479149
ARSB	5	850.491	1.10117	0.333164	3.3052	0.000949094	0.0276358
THBS4	5	202.525	2.5893	0.811702	3.18997	0.00142289	0.0343933
CDH6	5	384.564	1.39695	0.396782	3.52071	0.000430396	0.0167303
STC2	5	633.311	1.38087	0.375629	3.67616	0.00023677	0.0109911
USP9Y	Y	902.725	10.7596	0.520957	20.6536	9.06791e-95	4.77033e-91
MAPKAPK3	3	1837.29	-0.937962	0.274743	-3.41397	0.000640242	0.0215443
TP53I3	2	1396.1	-2.32105	0.573173	-4.04949	5.13305e-05	0.00364909
ACVR1	2	1545.61	0.785315	0.252334	3.1122	0.00185698	0.0408743
GCA	2	571.063	-0.646373	0.199102	-3.24645	0.00116853	0.0310468
CCDC88A	2	1365.71	1.09606	0.352874	3.10608	0.00189582	0.0415831
OTX1	2	41.0335	-3.8661	1.16083	-3.33047	0.000866995	0.0262628
IL1RL2	2	117.969	-2.8923	0.666729	-4.33805	1.43754e-05	0.00134244
DHCR24	1	6639.98	-3.18295	0.646385	-4.92424	8.46909e-07	0.000135081
CHD5	1	96.1697	2.18309	0.659455	3.31044	0.000931499	0.027376
ELAPOR1	1	193.571	-3.2005	0.62774	-5.09844	3.42469e-07	6.80354e-05
MEF2D	1	5542.52	0.889005	0.25435	3.4952	0.000473703	0.0179806
FBXO6	1	444.912	-0.759795	0.224498	-3.38441	0.000713302	0.0228808
LEPR	1	1319.78	1.34948	0.392207	3.44073	0.000580145	0.0204372
ARTN	1	96.9554	-2.19923	0.522153	-4.21185	2.53289e-05	0.00209288
PROX1	1	336.631	1.54923	0.488722	3.16997	0.00152454	0.035435
CHRNB4	15	27.3272	-2.61633	0.678573	-3.85563	0.000115433	0.00640352
MUC5B	11	22.9793	-3.18395	0.80819	-3.9396	8.16172e-05	0.00513181
MREG	2	720.228	-3.70441	0.767009	-4.82969	1.36746e-06	0.000209527
NRP2	2	5442.17	1.90358	0.629099	3.02589	0.00247904	0.0477707
ATP10B	5	409.676	-3.12417	1.03182	-3.02783	0.00246313	0.0475288
ARG1	6	53.7023	-4.14454	0.928264	-4.46483	8.01324e-06	0.000848758
SPP1	4	548.843	-2.20363	0.722157	-3.05146	0.00227733	0.045587
RARRES1	3	1614.74	-1.98043	0.627764	-3.15473	0.00160645	0.0369039
MFSD1	3	3199.71	-0.99275	0.265495	-3.73924	0.000184578	0.00924767
PPL	16	19251.8	-3.22944	0.767225	-4.20925	2.56225e-05	0.0020952
UCHL3	13	54.212	-1.47289	0.426293	-3.45511	0.000550078	0.01973
WDR35	2	762.429	0.906239	0.2978	3.04311	0.00234144	0.0463061
CCND2	12	5996.55	1.32103	0.412413	3.20316	0.00135928	0.0334688
CTNNAL1	9	1678.68	1.15416	0.340523	3.38938	0.000700502	0.0227476
BSPRY	9	484.611	-2.65698	0.595472	-4.46197	8.12101e-06	0.000854438
HDHD3	9	948.365	-1.15394	0.379339	-3.04199	0.00235022	0.0463061
LTBP2	14	3505.03	1.44928	0.415096	3.49143	0.000480433	0.0180959
NKX2-3	10	10.8498	-5.49481	1.62772	-3.37578	0.000736078	0.0232739
HOXB5	17	88.7199	-2.54013	0.833999	-3.04573	0.00232119	0.0460793
HOXB1	17	10.3339	-4.52831	1.19414	-3.79211	0.000149373	0.00775461
TP53AIP1	11	78.1678	-4.35619	1.10563	-3.94	8.14818e-05	0.00513181
PLXDC2	10	3200.04	0.891804	0.265057	3.36457	0.000766631	0.0238639
SMAD9	13	822.566	1.7059	0.474739	3.59334	0.000326468	0.0137962
TSHZ3	19	1815.82	1.6663	0.508497	3.27692	0.00104947	0.0293569
ZSCAN18	19	1369.22	1.18509	0.347083	3.41443	0.000639168	0.0215443
CSTA	3	15404.5	-6.90222	1.12913	-6.11286	9.78604e-10	3.96009e-07
TNFSF10	3	4093.76	-1.77313	0.543703	-3.2612	0.0011094	0.0300835
CPXM2	10	5162.69	2.48667	0.768424	3.23607	0.00121189	0.0315877
WIPF3	7	395.209	2.20278	0.676701	3.25517	0.00113325	0.0304165
RECK	9	1041.97	1.2577	0.418774	3.00329	0.00267077	0.0492897
KIAA1549	7	362.178	1.11267	0.348762	3.19034	0.00142105	0.0343933
CALD1	7	78124.3	2.52059	0.822778	3.06351	0.00218757	0.0446244
SSPN	12	2549.12	1.35962	0.433778	3.13438	0.00172219	0.0389792
GIPC1	19	6430.73	-1.3027	0.364062	-3.57824	0.000345922	0.014217
EBPL	13	1105.58	-1.06613	0.347856	-3.06485	0.00217776	0.0445777
NMI	2	848.088	-0.8491	0.231232	-3.67207	0.000240592	0.0111218
SLC12A4	16	3239.21	0.971397	0.282227	3.4419	0.000577644	0.0203946
PI3	20	5870.61	-10.2398	1.55531	-6.58376	4.58695e-11	2.89565e-08
SLPI	20	6539.46	-3.39527	0.707134	-4.80145	1.57517e-06	0.000229956
CDH26	20	265.524	-2.36938	0.642839	-3.68581	0.00022798	0.0107866
PCK1	20	29.2446	2.42651	0.736781	3.29339	0.000989878	0.0284041
ZBP1	20	108.214	-2.16075	0.71897	-3.00533	0.00265289	0.0491984
LYPD3	19	20248.2	-3.63731	1.16678	-3.1174	0.00182452	0.0405269
CRISP2	6	37.1814	-4.77805	1.4207	-3.36317	0.00077054	0.0239383
SPDEF	6	228.062	-4.25651	0.996164	-4.2729	1.9295e-05	0.00169175
CPNE5	6	294.075	-1.6656	0.553659	-3.00835	0.00262671	0.0491643
RPP40	6	213.489	-0.928191	0.281765	-3.2942	0.000987019	0.0283737
CXCL6	4	263.938	-3.18975	0.964927	-3.30569	0.000947416	0.0276358
EREG	4	1833.18	-3.94071	1.27679	-3.08642	0.00202583	0.0429727
MYRF	11	184.917	-2.48839	0.726215	-3.42652	0.000611378	0.0211596
SOX21	13	131.357	-4.10816	1.26695	-3.24256	0.0011846	0.0312109
MYH2	17	124.862	5.27396	1.3375	3.94316	8.04153e-05	0.00513181
MMP24	20	58.5665	1.8185	0.450472	4.03688	5.41669e-05	0.00379939
FAM83C	20	718.409	-4.42187	1.13313	-3.90235	9.52641e-05	0.00560992
BPIFB1	20	4593.84	-8.29071	1.75831	-4.71516	2.41518e-06	0.000317636
SLURP1	8	1093.37	-11.2054	2.00365	-5.5925	2.23819e-08	6.19704e-06
IGFLR1	19	30.1621	-1.92227	0.548221	-3.50639	0.000454236	0.0174848
CCR7	17	771.264	-3.2163	0.825796	-3.89479	9.82823e-05	0.00572358
WNK4	17	61.2829	-3.1537	0.872992	-3.61252	0.000303232	0.0131112
ATP13A4	3	334.238	-6.20353	1.0089	-6.14882	7.8061e-10	3.24199e-07
PLA2G5	1	673.306	2.90104	0.889857	3.26012	0.00111366	0.0300956
UBR4	1	8722.63	1.06352	0.346604	3.0684	0.00215207	0.0445721
FBXL16	16	90.66	-2.64576	0.682504	-3.87656	0.000105946	0.00598236
HIP1	7	2003.95	1.18247	0.305421	3.8716	0.000108123	0.0060726
ADM2	22	53.0859	-2.32557	0.642353	-3.62038	0.000294167	0.0127894
APOBEC3A	22	1130.8	-3.88868	1.13562	-3.42428	0.000616439	0.0212416
FLNC	7	69812.7	2.92778	0.948143	3.08791	0.00201569	0.0429427
LRRC4	7	342.814	-2.66223	0.755049	-3.5259	0.000422043	0.0164868
TWSG1	18	3871.01	1.05832	0.327095	3.2355	0.00121432	0.0315877
BBOX1	11	62.462	-3.71796	0.945673	-3.93155	8.43989e-05	0.00519271
KLK14	19	166.562	-4.3811	1.15791	-3.78361	0.000154569	0.00799806
KLK10	19	1139.02	-6.93656	1.17869	-5.88499	3.98068e-09	1.25646e-06
RHBDF2	17	935.64	-1.75993	0.439032	-4.00866	6.10634e-05	0.00403223
RPS4Y1	Y	5562.67	12.4066	0.477397	25.988	6.77529e-149	1.06928e-144
LRCH2	X	744.514	2.09799	0.601199	3.48968	0.000483596	0.0180964
DPP6	7	71.9987	3.54362	1.11035	3.19146	0.00141558	0.0343933
PNCK	X	1051.84	2.5758	0.662106	3.89031	0.000100115	0.00578757
HABP4	9	1019.17	1.2069	0.386234	3.12479	0.00177929	0.0398875
EPS8L1	19	2440.45	-3.32086	1.03494	-3.20876	0.00133308	0.0331122
F12	5	111.845	-3.27281	0.953399	-3.43278	0.000597431	0.0207223
MAP1B	5	14899.9	2.28264	0.757474	3.01349	0.00258261	0.0486403
KHDRBS3	8	496.35	1.89623	0.38361	4.94312	7.68839e-07	0.000127656
RAI2	X	1570.05	1.31569	0.387077	3.39904	0.000676225	0.0225152
POPDC3	6	40.0746	1.97849	0.628468	3.14812	0.00164323	0.0376394
JCHAIN	4	8113.67	-3.26202	1.06094	-3.07465	0.00210753	0.0440264
GUCY2D	17	9.64136	-4.11938	1.01584	-4.05514	5.0105e-05	0.00360748
NES	1	4810.5	1.25181	0.378731	3.30527	0.000948849	0.0276358
FCRL2	1	81.727	-3.77992	1.25033	-3.02314	0.0025017	0.0479149
SYT11	1	1876.18	1.40828	0.434545	3.24081	0.00119189	0.0312721
ALDH3B2	11	2050.78	-4.29465	1.23625	-3.47393	0.000512892	0.0188682
MYH10	17	2786.89	1.07199	0.258444	4.14784	3.3562e-05	0.00264797
SLC39A11	17	1237.94	-1.56031	0.423369	-3.68547	0.000228281	0.0107866
MYH11	16	662065	2.82392	0.935387	3.01898	0.00253626	0.0483248
LARGE1	22	2429	1.33458	0.419573	3.1808	0.00146868	0.0349139
TMEM254	10	896.94	-1.27576	0.369491	-3.45274	0.00055492	0.0198139
SPINK5	5	18565.7	-9.51048	1.25512	-7.57733	3.52737e-14	4.28223e-11
MICAL2	11	3293.39	1.71972	0.470936	3.65171	0.000260504	0.011814
TTC9	14	970.268	-3.42654	0.740612	-4.62663	3.71661e-06	0.000461854
VAV3	1	1348.44	-2.22144	0.731557	-3.03659	0.00239267	0.0466763
GRHL1	2	1971.13	-2.75403	0.837997	-3.28644	0.00101462	0.0287481
ROCK2	2	5962.29	1.44371	0.4519	3.19475	0.0013995	0.0342433
KCTD1	18	1344.65	-1.58654	0.490341	-3.23558	0.00121394	0.0315877
SOX5	12	225.064	1.34697	0.399339	3.373	0.000743548	0.0233332
DSC2	18	3866.32	-5.51914	0.955857	-5.77402	7.74014e-09	2.30481e-06
DSG3	18	7630.49	-7.04841	1.97151	-3.57513	0.000350056	0.0143496
DSG1	18	602.136	-8.1375	1.76314	-4.61534	3.92454e-06	0.000480133
FHOD3	18	1140.48	1.81718	0.569762	3.18936	0.00142587	0.0344084
FADS2	11	1709.64	1.53688	0.469506	3.27339	0.00106266	0.0295783
TCN1	11	307.902	-5.38528	1.40147	-3.8426	0.00012174	0.00669442
CLDN10	13	32.4075	-2.04586	0.628972	-3.2527	0.00114315	0.0305782
UBAC2	13	2704.65	-0.7362	0.214238	-3.43637	0.000589568	0.0206378
SLC37A2	11	2228.2	-2.31417	0.694017	-3.33446	0.000854652	0.0259887
ANXA1	9	52512	-2.70142	0.795467	-3.39601	0.000683753	0.0225163
BICDL1	12	739.079	-3.67048	0.809019	-4.53695	5.70725e-06	0.000652695
EPHA7	6	1726.61	2.04834	0.67405	3.03886	0.00237473	0.046593
LCA5	6	441.792	0.989067	0.304842	3.24453	0.00117646	0.0310589
ESPL1	12	774.639	-3.21668	1.00077	-3.2142	0.00130811	0.0329259
NPL	1	796.765	-1.49883	0.438321	-3.41948	0.000627419	0.0214328
LAMC1	1	16474.6	1.49072	0.481634	3.09514	0.00196721	0.0427051
ARMC9	2	822.854	1.56349	0.506375	3.08762	0.00201768	0.0429427
SCEL	13	2323.51	-9.67649	1.57341	-6.15	7.74807e-10	3.24199e-07
ERMN	2	27.3986	-2.5754	0.780709	-3.2988	0.000970994	0.0281179
BLK	8	276.926	-3.6174	1.0908	-3.31628	0.000912233	0.02691
IL1RN	2	11232.9	-4.05324	1.04182	-3.89055	0.000100016	0.00578757
IL36A	2	28.5831	-13.3992	3.26327	-4.10606	4.02462e-05	0.00299606
IL36RN	2	77.5845	-7.45779	1.58237	-4.71305	2.44036e-06	0.000318296
TXN	9	8603.7	-1.57286	0.501683	-3.13517	0.00171757	0.0389709
CTSV	9	164.629	-3.85883	1.00094	-3.85519	0.000115638	0.00640352
TFAP2A	6	679.159	-2.66469	0.771265	-3.45497	0.000550363	0.01973
SLC22A23	6	718.75	-1.46315	0.391973	-3.73279	0.000189372	0.00945782
FGFBP1	4	8235.09	-4.72569	1.52665	-3.09546	0.00196507	0.0427051
TLR2	4	353.758	-1.0052	0.315019	-3.19093	0.00141817	0.0343933
GGH	8	806.183	-2.43635	0.628143	-3.87865	0.000105037	0.00596293
TMPRSS13	11	280.841	-4.49419	0.824561	-5.45041	5.02535e-08	1.22015e-05
ITGA11	15	857.264	1.46497	0.394416	3.71427	0.000203792	0.00989998
STRA6	15	240.203	-2.53172	0.728244	-3.47647	0.000508064	0.0187781
CLCA2	1	3721.83	-4.30348	1.17935	-3.64904	0.000263224	0.0118691
ANXA3	4	719.861	-2.60171	0.619907	-4.19693	2.70557e-05	0.002201
MTTP	4	94.3483	3.13823	0.951869	3.29691	0.000977556	0.028256
SHISAL1	22	2829.81	2.59977	0.851799	3.05209	0.00227257	0.045587
PIK3C2G	12	39.0668	-3.55863	1.09207	-3.25861	0.0011196	0.0301527
PPFIA2	12	63.3481	2.17148	0.597569	3.63386	0.000279213	0.0123433
ASCL1	12	9.37861	-4.22522	1.40386	-3.00971	0.00261494	0.0490131
GLTP	12	8916.38	-2.57265	0.621559	-4.13902	3.48789e-05	0.00268037
RDH16	12	32.0491	-1.86779	0.614798	-3.03805	0.00238112	0.046593
GALNT6	12	329.425	-1.52614	0.488721	-3.12271	0.00179194	0.0400571
ESYT1	12	7901.36	0.748874	0.180823	4.14148	3.45078e-05	0.00266962
NOVA1	14	467.567	1.57749	0.393337	4.01052	6.05862e-05	0.00403223
RDH12	14	373.437	-4.43388	1.36661	-3.24443	0.00117686	0.0310589
SORD	15	1112.66	-1.40178	0.442724	-3.16625	0.00154417	0.0357119
SERF2	15	7850.76	-0.687533	0.222956	-3.08371	0.00204434	0.0431684
GCNT3	15	1217.16	-5.18425	1.31869	-3.93138	8.44597e-05	0.00519271
ULK3	15	1542.68	-1.30012	0.362708	-3.58448	0.000337748	0.0141014
CCDC33	15	18.5409	-2.47788	0.779023	-3.18075	0.00146894	0.0349139
SCAMP2	15	4394.73	-1.03621	0.293666	-3.52851	0.000417901	0.0164471
RHCG	15	38920.1	-12.3069	1.54795	-7.95043	1.85863e-15	2.4444e-12
NKD1	16	1057.74	1.6332	0.458965	3.55843	0.000373081	0.0151361
CHST4	16	9.83729	-3.59215	1.0705	-3.35557	0.000792009	0.0244608
CLEC18B	16	13.5105	-3.85301	1.24573	-3.09297	0.00198164	0.0429001
CDH11	16	2647.92	1.29924	0.41638	3.12032	0.00180654	0.0402128
MYOCD	17	4880.66	2.46088	0.775759	3.17222	0.00151279	0.0353178
CARD14	17	224.303	-3.41587	0.830341	-4.11381	3.89174e-05	0.00291088
ZNF750	17	3280.21	-3.707	1.09988	-3.37036	0.000750705	0.0234607
CBX4	17	1043.91	-1.10199	0.336442	-3.27544	0.00105499	0.0294168
TNFRSF11A	18	241.657	-1.22052	0.398108	-3.0658	0.00217091	0.0445777
MISP3	19	200.106	-1.76848	0.461325	-3.83347	0.000126346	0.00692359
HUNK	21	489.232	1.73148	0.509921	3.39559	0.00068482	0.0225163
IL19	1	17.6904	-2.78856	0.87331	-3.19309	0.00140759	0.0342817
IGLON5	19	51.9399	-3.51786	0.9919	-3.54659	0.000390248	0.0155921
PADI1	1	999.599	-5.7899	1.3473	-4.29741	1.72804e-05	0.00154954
PGD	1	13283.2	-2.92743	0.691247	-4.235	2.28547e-05	0.00191858
IL22RA1	1	134.323	-3.80783	1.04926	-3.62907	0.000284439	0.0125042
SYPL2	1	292.884	2.30613	0.758698	3.03959	0.00236904	0.0465606
ATP1B1	1	5646.81	-1.72348	0.428855	-4.01881	5.84939e-05	0.00395058
FCRL5	1	222.858	-3.51866	1.00604	-3.49755	0.000469551	0.017943
CRABP2	1	10331.7	-3.16069	0.871243	-3.62779	0.000285855	0.0125316
HMCN1	1	281.015	2.06889	0.555042	3.72745	0.000193425	0.00956936
ANXA9	1	732.446	-1.67036	0.48882	-3.41713	0.000632859	0.0214607
SUSD4	1	1048.17	-3.09597	0.923866	-3.35111	0.000804893	0.0247635
FLG2	1	89.0384	-8.57275	2.16877	-3.95281	7.72386e-05	0.0049552
CRNN	1	36831.2	-14.7954	3.20213	-4.62048	3.82845e-06	0.000472036
S100A8	1	64331.9	-8.13388	1.26181	-6.44618	1.14701e-10	6.10582e-08
S100A7	1	1362.07	-8.91814	1.69556	-5.25969	1.44295e-07	3.16287e-05
EFNA3	1	88.5624	-3.25606	0.737203	-4.41678	1.00182e-05	0.00103338
FLG	1	361.217	-5.38815	1.15026	-4.68429	2.80939e-06	0.00036047
ACTA1	1	162.986	2.9679	0.909423	3.2635	0.00110046	0.0299438
CNIH3	1	130.116	1.35366	0.398617	3.39589	0.000684052	0.0225163
ATP6V1C2	2	86.1248	-3.11709	0.753227	-4.13832	3.49864e-05	0.00268037
DQX1	2	153.964	-3.63632	1.0711	-3.39495	0.00068642	0.022522
AFF3	2	1544.98	1.98422	0.576216	3.44353	0.000574179	0.0203437
ABCA12	2	171.835	-4.62944	1.11717	-4.1439	3.41454e-05	0.00266492
CNTN4	3	300.897	1.29537	0.3293	3.93372	8.36398e-05	0.00519271
ITGA9	3	1729.42	1.84118	0.561312	3.28015	0.00103753	0.02929
PTPRG	3	1308.2	1.10456	0.361272	3.05742	0.00223252	0.0451964
COL8A1	3	1956.41	1.56788	0.388142	4.03947	5.35732e-05	0.00377452
MUC4	3	4349.09	-5.70975	1.0642	-5.36529	8.08209e-08	1.7965e-05
EPHA5	4	37.4466	2.50711	0.628425	3.98951	6.621e-05	0.00433579
PLAC8	4	378.523	-3.13876	0.768218	-4.08577	4.39309e-05	0.0032098
DDIT4L	4	75.0873	1.57754	0.52243	3.01962	0.00253096	0.0483248
PDGFC	4	1212.49	1.2819	0.396216	3.23536	0.00121491	0.0315877
SRD5A1	5	489.603	-1.59745	0.508916	-3.13892	0.00169573	0.0386735
PAM	5	7745.9	1.11289	0.319946	3.47837	0.00050447	0.0187331
SPINK7	5	612.65	-7.4486	1.63318	-4.5608	5.0959e-06	0.000600176
N4BP3	5	607.729	-1.65108	0.507451	-3.25367	0.00113924	0.0305255
TRIM7	5	221.616	-2.55868	0.651733	-3.92596	8.63836e-05	0.00526373
DAAM2	6	1201.13	2.27654	0.637399	3.5716	0.000354804	0.0145065
TIAM2	6	312.628	1.26325	0.392293	3.22018	0.00128111	0.0325262
EPHA1	7	1916.65	-3.70001	0.868623	-4.25962	2.04771e-05	0.00175636
DENND2A	7	1397.74	1.32155	0.435445	3.03494	0.00240581	0.0468746
LPAR4	X	13.5505	1.62311	0.535415	3.0315	0.00243338	0.047179
ZNF185	X	5717.51	-3.66243	0.835408	-4.38401	1.16515e-05	0.00117874
FAM83A	8	2482.33	-6.88767	1.1925	-5.7758	7.65864e-09	2.30481e-06
GSDMC	8	369.553	-5.11175	1.07819	-4.74107	2.12592e-06	0.000285337
FAM135B	8	96.1899	2.46586	0.735864	3.35098	0.000805267	0.0247635
ARHGAP39	8	223.121	-0.888698	0.292525	-3.03803	0.00238133	0.046593
NFIB	9	4465.81	1.28337	0.346045	3.70868	0.000208345	0.0100247
LCN2	9	4899.38	-5.07255	1.11653	-4.54313	5.54246e-06	0.000643169
SCGB1A1	11	134.992	-8.28496	1.90607	-4.34661	1.38255e-05	0.00131424
GLB1L2	11	469.398	1.66665	0.454795	3.66462	0.000247701	0.011364
SCN2B	11	88.8508	2.03511	0.492455	4.13259	3.58705e-05	0.00272167
TAGLN	11	109489	2.24913	0.734848	3.06067	0.00220843	0.0448823
TM7SF2	11	1065.75	-2.00877	0.577001	-3.48139	0.000498814	0.0185667
CNKSR2	X	91.7403	1.87154	0.475051	3.93966	8.1598e-05	0.00513181
CTF1	16	585.903	0.832883	0.27161	3.06647	0.00216605	0.0445777
DOCK1	10	3248.33	0.890176	0.29678	2.99945	0.00270471	0.0494621
TMEM263	12	1782.57	0.684744	0.213168	3.21222	0.00131713	0.0330475
ABTB3	12	936.067	-3.10881	0.927851	-3.35055	0.000806517	0.0247635
AKAP6	14	1994.85	2.68833	0.87734	3.06418	0.0021827	0.0446209
ANO4	12	94.6473	2.67728	0.589656	4.54041	5.6144e-06	0.000646762
ARL11	13	97.302	-1.51155	0.442145	-3.41867	0.000629271	0.0214496
SETBP1	18	1678.9	1.68666	0.550283	3.06508	0.00217609	0.0445777
TGOLN2	2	10482	0.6216	0.183196	3.39309	0.000691094	0.0225348
SPOCK1	5	1199.31	1.39578	0.450315	3.09955	0.00193813	0.0423064
GUCY1A2	11	255.392	1.19648	0.379812	3.15018	0.00163167	0.0374289
NMT2	10	865.004	0.905706	0.291012	3.11226	0.0018566	0.0408743
LURAP1L	9	808.359	1.23149	0.357555	3.4442	0.000572757	0.0203437
TMPRSS11D	4	1322.68	-11.3752	1.74629	-6.51393	7.32118e-11	4.12653e-08
SLC5A10	17	6.82238	-2.61066	0.784881	-3.32618	0.000880437	0.026488
ANKH	5	1785.94	0.634773	0.185553	3.42099	0.000623947	0.0213604
CERS3	15	909.803	-6.90852	1.10558	-6.24875	4.13747e-10	1.97871e-07
C4orf19	4	390.829	-2.24979	0.717439	-3.13587	0.00171346	0.0389652
TMSB4Y	Y	55.1184	8.12734	0.771663	10.5322	6.13568e-26	1.07593e-22
ADAMTS5	21	800.688	1.49637	0.42408	3.52852	0.000417897	0.0164471
MARVELD1	10	3762.39	1.23739	0.39216	3.15533	0.00160316	0.0368821
GPR78	4	134.093	-5.32076	1.18472	-4.49114	7.08434e-06	0.00077107
SPAG17	1	326.186	-4.13744	1.02866	-4.02216	5.76666e-05	0.00392282
RAET1L	6	147.061	-6.76326	1.77511	-3.81006	0.000138932	0.00737303
ADK	10	1145.77	-1.01461	0.282328	-3.59374	0.00032596	0.0137962
CLDN8	21	421.921	-6.93148	1.68119	-4.12297	3.7402e-05	0.00281085
FUT6	19	518.462	-8.48636	1.30168	-6.51954	7.05212e-11	4.12209e-08
SH3RF2	5	476.826	-2.45075	0.743811	-3.29485	0.000984736	0.0283737
HKDC1	10	71.0767	-4.4697	1.1107	-4.02424	5.71607e-05	0.00392282
SST	3	69.2701	-5.47213	1.29964	-4.21051	2.54793e-05	0.00209435
SLC34A2	4	26.0545	-3.70913	0.951692	-3.89741	9.72282e-05	0.00569461
H2BC5	6	178.241	-1.65194	0.514469	-3.21096	0.00132291	0.0330612
CD1B	1	15.2724	-3.67976	1.00972	-3.64434	0.000268082	0.0120265
CDA	1	385.474	-2.74508	0.827731	-3.3164	0.000911868	0.02691
CFAP298	21	220.028	-0.794087	0.232448	-3.41619	0.000635035	0.0214607
CBR1	21	3570.73	-2.0974	0.591173	-3.54786	0.000388371	0.0155565
CBR3	21	187.389	-2.13911	0.673335	-3.17689	0.00148862	0.0350846
PLA2G4D	15	149.153	-4.49697	1.14906	-3.91362	9.09233e-05	0.00545609
TCHH	1	833.643	-7.32077	1.20438	-6.07843	1.21366e-09	4.6717e-07
PGLYRP3	1	294.24	-10.1743	1.98837	-5.11691	3.10587e-07	6.53558e-05
TNFRSF13C	22	376.977	-3.07657	0.93495	-3.29062	0.000999662	0.0285292
ZBTB8A	1	493.289	0.593022	0.186792	3.17478	0.00149953	0.0351642
SLC37A1	21	1206.43	-1.48092	0.478208	-3.09681	0.00195612	0.0425814
PDE9A	21	1039.63	1.20507	0.392051	3.07377	0.00211374	0.0440674
CSTB	21	31788.7	-3.38338	0.743504	-4.55059	5.34959e-06	0.000625387
NBEAL2	3	3728.18	-1.71597	0.550739	-3.11576	0.00183471	0.0405538
LY6K	8	123.936	-3.32375	0.850508	-3.90796	9.30793e-05	0.00552247
DMKN	19	3146.24	-2.95778	0.958657	-3.08534	0.00203322	0.0430138
BDH1	3	1109.91	-1.55993	0.489636	-3.18589	0.0014431	0.0346764
AQP5	12	51.1081	-3.23965	0.901664	-3.59296	0.00032694	0.0137962
ADCY9	16	2042.57	1.50664	0.399004	3.77599	0.000159372	0.00818148
PDZK1IP1	1	541.652	-5.87203	0.971111	-6.04671	1.47835e-09	5.18475e-07
CIMAP2	1	169.537	-8.35529	1.90768	-4.37981	1.18784e-05	0.00119343
AKR7A3	1	18.5753	-1.78167	0.587459	-3.03284	0.00242265	0.0471446
NEXN	1	4933.65	2.29371	0.741804	3.09207	0.00198769	0.0429427
DDR2	1	5851.41	1.74058	0.57016	3.05279	0.00226724	0.045587
IL24	1	58.2952	-3.12285	0.896737	-3.48246	0.000496834	0.0185367
CCDC74A	2	360.16	1.88162	0.557467	3.3753	0.000737354	0.0232739
BNIPL	1	1226.69	-3.54977	1.0864	-3.26745	0.0010852	0.0296822
SPRR3	1	42671.2	-10.094	1.57797	-6.3968	1.58665e-10	8.0776e-08
SPRR2D	1	391.802	-10.8301	1.97434	-5.48545	4.12425e-08	1.03316e-05
PGLYRP4	1	128.459	-6.8461	1.5169	-4.51321	6.38541e-06	0.000714301
S100A9	1	76011.1	-7.01165	1.06208	-6.60181	4.0616e-11	2.67084e-08
S100A12	1	246.687	-3.86294	1.1345	-3.40498	0.000661684	0.0220776
ANTXR2	4	10365	1.78258	0.587954	3.03183	0.00243074	0.047179
DAPL1	2	1061.31	-4.32755	1.27446	-3.3956	0.000684794	0.0225163
LMOD3	3	179.83	2.20448	0.733777	3.00429	0.00266202	0.0492897
SLC15A2	3	757.493	-2.7888	0.760592	-3.66662	0.000245774	0.0113085
TMEM79	1	1723.75	-3.18661	0.767006	-4.15461	3.25838e-05	0.00259716
NFASC	1	2955.11	1.72069	0.553928	3.10634	0.00189418	0.0415831
IFI16	1	4619.62	-0.763092	0.250097	-3.05119	0.00227938	0.045587
RPL22L1	3	1123.5	-1.21256	0.396007	-3.06197	0.00219887	0.0447775
DNASE1L3	3	364.835	-2.17289	0.566966	-3.8325	0.000126849	0.00692712
CXCL5	4	31.4706	-3.39548	0.977762	-3.4727	0.000515245	0.0189103
TMEM41A	3	1305.43	-1.18974	0.396419	-3.00122	0.00268904	0.0492897
IL15	4	221.147	-0.808168	0.268282	-3.01238	0.00259206	0.0487579
ENPP6	4	139.777	1.59999	0.482426	3.31654	0.000911389	0.02691
CASP3	4	1460.33	-0.954979	0.212175	-4.5009	6.76675e-06	0.000741617
RAET1E	6	249.77	-4.23241	1.01394	-4.17424	2.98986e-05	0.00239523
RELL2	5	36.179	-1.36374	0.437667	-3.11592	0.00183372	0.0405538
FABP5	8	3893.73	-3.38772	0.887948	-3.81523	0.000136059	0.00727891
DEFB1	8	529.806	-3.54033	0.983634	-3.59924	0.000319153	0.0136054
FXN	9	296.289	0.778657	0.251946	3.09057	0.00199775	0.0429427
MID1IP1	X	3562.23	-1.09598	0.333383	-3.28746	0.00101096	0.0287476
RNF183	9	17.8807	-2.28405	0.74866	-3.05085	0.00228195	0.045587
NLGN4Y	Y	370.322	9.37168	0.518029	18.091	3.75062e-73	1.18385e-69
FAT3	11	565.136	2.99465	0.786091	3.80955	0.00013922	0.00737303
GJB2	13	14146.4	-6.00544	1.17768	-5.09936	3.40799e-07	6.80354e-05
TMEM63C	14	46.5937	-4.39073	1.02948	-4.26502	1.99888e-05	0.00173331
VSTM4	10	2176.35	1.18602	0.367025	3.23145	0.00123165	0.0318134
COMTD1	10	494.38	-2.59338	0.522281	-4.96549	6.8528e-07	0.000118847
SLC39A2	14	176.782	-4.18694	1.04064	-4.02341	5.73604e-05	0.00392282
FRAT1	10	301.384	-1.41139	0.459812	-3.06951	0.00214412	0.0444659
ANKRD2	10	28.3342	-2.05343	0.60636	-3.38648	0.000707949	0.0228575
IFI27	14	3593.24	-1.4489	0.481754	-3.00756	0.00263355	0.0491643
SMCO4	11	321.955	-1.05126	0.347499	-3.02522	0.00248453	0.0478182
AMN	14	112.09	-2.5879	0.740257	-3.49595	0.000472371	0.0179806
ASPG	14	451.778	-3.1744	0.74764	-4.24589	2.17728e-05	0.00183782
ILK	11	30.767	1.75616	0.582041	3.01725	0.00255079	0.0483877
SERPINB7	18	30.9473	-5.70479	1.38219	-4.12735	3.6696e-05	0.00277099
A2ML1	12	7898.79	-9.12566	1.24397	-7.33589	2.2025e-13	2.31733e-10
TMED3	15	4169.35	-1.47349	0.3793	-3.88476	0.000102431	0.00584908
SEC11C	18	1103.74	-0.93204	0.258175	-3.6101	0.000306075	0.013198
SERPINB12	18	178.426	-11.6477	2.69389	-4.32375	1.534e-05	0.00140754
LDHD	16	368.043	-2.66812	0.630332	-4.23289	2.30709e-05	0.00192648
TAC3	12	170.321	-4.35064	1.26209	-3.44719	0.000566458	0.0201802
C15orf48	15	102.79	-3.45446	0.80799	-4.27537	1.90819e-05	0.0016824
MS4A8	11	10.0106	-3.58558	1.06746	-3.35899	0.000782291	0.0242192
MAP1A	15	5352.71	2.37099	0.789971	3.00136	0.00268777	0.0492897
MEI1	22	151.921	-2.06857	0.676012	-3.05995	0.00221371	0.0449058
ENDOG	9	58.3693	-1.00168	0.328299	-3.05112	0.00227992	0.045587
ISLR2	15	54.7721	1.62524	0.419296	3.87612	0.000106138	0.00598236
PRR15L	17	260.07	-3.35152	0.924957	-3.62343	0.000290723	0.0126746
NOD2	16	335.444	-3.93383	0.769276	-5.11368	3.15951e-07	6.56097e-05
IGF2	11	289.294	4.35863	0.805972	5.40792	6.37614e-08	1.47983e-05
JSRP1	19	69.7375	-3.67474	0.941434	-3.90335	9.48721e-05	0.00560776
NIBAN3	19	225.397	-3.01038	0.859549	-3.50228	0.000461296	0.0176703
CORO6	17	319.532	1.92808	0.624248	3.08865	0.00201068	0.0429427
CYP2S1	19	705.594	-2.95444	0.749447	-3.94217	8.07488e-05	0.00513181
LY6D	8	4049.04	-4.12899	1.22062	-3.3827	0.000717764	0.0229307
PLIN4	19	7549.04	2.10727	0.646978	3.2571	0.00112557	0.0302619
NXN	17	3801.56	0.797721	0.258809	3.08228	0.00205421	0.0431684
MFSD3	8	427.032	-1.81118	0.486198	-3.72519	0.00019517	0.00962554
KLK5	19	60.357	-10.3504	2.17227	-4.7648	1.89043e-06	0.000264025
KLK6	19	356.582	-7.79504	2.38547	-3.26772	0.00108418	0.0296822
KLK11	19	1962.66	-7.17345	1.65906	-4.3238	1.53363e-05	0.00140754
KLK13	19	5154.99	-11.1639	1.68125	-6.64021	3.1324e-11	2.14937e-08
KRT1	12	4771.15	-6.79931	1.57969	-4.3042	1.67593e-05	0.00152888
ACER1	19	44.3486	-5.83872	1.19	-4.90648	9.27239e-07	0.000146337
NUDT8	11	290.031	-2.35086	0.660019	-3.5618	0.000368324	0.0149817
EVPL	17	8593.31	-3.16018	0.994196	-3.17863	0.00147974	0.035065
KRT24	17	369.535	-3.76571	1.04356	-3.60853	0.000307931	0.0132317
ABCA3	16	796.725	1.47051	0.484934	3.0324	0.00242617	0.047155
KLHL30	2	148.816	2.21158	0.602343	3.67163	0.000241013	0.0111218
SCNN1B	16	4052.84	-3.37264	0.839493	-4.01747	5.88256e-05	0.00395058
HR	8	1979.24	-1.97108	0.609774	-3.23247	0.00122724	0.0317513
REEP4	8	2046.12	-1.91923	0.624651	-3.07249	0.00212284	0.0441406
LGI3	8	59.0217	-4.04926	1.03909	-3.89692	9.74239e-05	0.00569461
MUCL3	6	168.453	-7.88814	1.37235	-5.74792	9.03499e-09	2.64056e-06
LDLRAD4	18	1170.59	1.33746	0.355785	3.75919	0.000170466	0.00862273
IL12A	3	36.567	-2.63579	0.789736	-3.33756	0.000845182	0.0257503
STXBP6	14	623.919	1.98799	0.609295	3.26277	0.0011033	0.0299696
KLK7	19	612.595	-10.5683	2.31451	-4.56613	4.9682e-06	0.000589534
ROR2	9	1798.31	1.57902	0.526114	3.00128	0.00268846	0.0492897
GSG1L	16	18.3921	2.11086	0.692548	3.04796	0.00230399	0.0459127
RGS14	5	849.729	-1.4404	0.376811	-3.8226	0.000132054	0.00716175
PTAFR	1	762.616	-1.03253	0.337732	-3.05725	0.00223376	0.0451964
KCNK9	8	8.85307	-2.6815	0.833505	-3.21714	0.00129474	0.0326937
SPRR1B	1	5473.65	-9.4061	1.86333	-5.048	4.46469e-07	8.3883e-05
SPRR1A	1	6981.78	-7.41462	1.63514	-4.53455	5.77254e-06	0.000655411
CRCT1	1	1983.07	-8.66332	2.20976	-3.92048	8.83738e-05	0.00534374
CLIC3	9	1303.16	-5.59634	0.900201	-6.21677	5.07482e-10	2.22475e-07
BNC1	15	346.311	-4.84184	1.39333	-3.47501	0.00051084	0.0188366
RAMAC	15	129.125	-0.669395	0.217729	-3.07444	0.00210898	0.0440264
DCXR	17	1715.89	-1.20651	0.385018	-3.13366	0.00172642	0.0389792
TAS1R3	1	36.3345	-1.78576	0.550343	-3.24481	0.00117528	0.0310589
SIMC1	5	468.317	0.813634	0.259438	3.13615	0.00171184	0.0389652
LGALS9B	17	22.8597	-5.60525	1.38464	-4.04817	5.16192e-05	0.00365316
KRT78	12	1426.53	-9.64018	1.7309	-5.56946	2.55529e-08	6.95303e-06
SDR9C7	12	214.662	-6.69221	1.23998	-5.39703	6.77537e-08	1.54969e-05
KRT6C	12	1387.46	-13.5048	2.27967	-5.92401	3.14185e-09	1.03301e-06
MZB1	5	1309.61	-3.60933	0.969708	-3.72208	0.000197591	0.00971457
KRT4	12	146574	-10.0509	1.67465	-6.00177	1.95177e-09	6.5538e-07
SMAGP	12	916.027	-2.1754	0.700412	-3.10589	0.00189709	0.0415831
CDH2	18	168.283	2.79498	0.688143	4.06162	4.87327e-05	0.00352798
SGCD	5	2031.98	2.55701	0.768694	3.32644	0.000879637	0.026488
ZNF296	19	192.119	-2.6762	0.754296	-3.54794	0.000388258	0.0155565
MTSS1	8	1289.41	-1.35203	0.40692	-3.3226	0.000891828	0.026705
PYGO1	15	560.626	1.72961	0.453052	3.81769	0.000134705	0.00725567
C8orf74	8	8.31249	-4.45831	1.40607	-3.17076	0.00152043	0.0353915
FUT3	19	979.394	-5.47375	1.13785	-4.81063	1.50457e-06	0.000221918
LRG1	19	1065.88	-1.91533	0.635036	-3.0161	0.00256049	0.0484528
ZDHHC16	10	1062.46	-0.796276	0.250235	-3.18212	0.00146202	0.0349139
KRT15	17	17621	-6.13984	1.48478	-4.13519	3.54654e-05	0.00270394
KCND3	1	1704.04	1.19705	0.37186	3.21908	0.00128605	0.0325785
KRT13	17	210492	-4.80727	1.48321	-3.24113	0.00119059	0.0312721
MAP6	11	355.184	1.22615	0.382794	3.20314	0.00135936	0.0334688
RGS19	20	460.573	-1.22694	0.385959	-3.17893	0.0014782	0.035065
COL8A2	1	1611.77	2.17026	0.587768	3.69238	0.000222169	0.010593
LGALS9C	17	43.5001	-6.40619	1.38372	-4.62968	3.66231e-06	0.000458718
MAL	2	7664.05	-5.87519	0.969419	-6.06053	1.35674e-09	5.09812e-07
CLEC7A	12	236.855	-1.86626	0.583913	-3.19613	0.00139286	0.0341869
CLEC12A	12	84.7182	-2.3426	0.652558	-3.58987	0.000330848	0.0139239
CSDC2	22	712.26	1.87542	0.611673	3.06606	0.00216903	0.0445777
ARNT2	15	975.07	1.61889	0.527962	3.06629	0.00216733	0.0445777
PRSS27	16	2103.84	-6.75615	0.99735	-6.7741	1.25181e-11	1.13023e-08
SYNPO2	4	94434.8	2.90765	0.905601	3.21074	0.00132396	0.0330612
MAB21L4	2	1262.74	-5.6703	1.49417	-3.79495	0.000147676	0.00770258
MUCL1	12	14.518	-4.75411	1.09417	-4.34495	1.39307e-05	0.00131424
PDE3A	12	526.608	1.21715	0.404355	3.0101	0.0026116	0.0490086
CCL19	9	1478.64	-3.09235	0.821359	-3.76492	0.000166602	0.00850909
CES3	16	63.6642	-2.92441	0.648165	-4.51183	6.42699e-06	0.000714301
KRT2	12	53.6555	-6.59781	1.2741	-5.17841	2.23786e-07	4.83806e-05
MYEOV	11	237.862	-3.54639	1.06578	-3.3275	0.000876287	0.026488
MRGPRF	11	2594.97	1.54581	0.487122	3.17336	0.00150683	0.0352308
SH3RF3	2	803.726	1.30794	0.386742	3.38193	0.000719776	0.0229485
GXYLT2	3	307.711	1.68821	0.486732	3.46845	0.000523464	0.0190792
HPSE	4	220.746	-2.07971	0.614013	-3.38708	0.000706419	0.0228575
RHOD	11	981.488	-1.94981	0.632922	-3.08065	0.0020655	0.043348
PARP15	3	122.335	-1.77347	0.585479	-3.02909	0.00245289	0.0474988
KCNK7	11	155.079	-3.17866	0.728055	-4.36596	1.26566e-05	0.00122544
INSM1	20	13.3503	-3.63507	1.17711	-3.08814	0.00201411	0.0429427
NAA20	20	2291.16	-1.19443	0.387444	-3.08285	0.00205027	0.0431684
PEAK1	15	2398.83	1.13328	0.371878	3.04746	0.00230785	0.04593
PC	11	592.59	-1.41698	0.472079	-3.00157	0.00268595	0.0492897
MUC13	3	52.3081	-5.49733	1.08478	-5.06769	4.02681e-07	7.75013e-05
TOP6BL	11	335.008	-1.27308	0.424095	-3.00187	0.00268328	0.0492897
ZBTB4	17	8315.13	0.94728	0.294142	3.22049	0.00127973	0.0325262
LINGO2	9	23.3127	1.92576	0.5934	3.24529	0.0011733	0.0310589
IL20RB	3	578.609	-4.77297	0.838728	-5.69072	1.26504e-08	3.62997e-06
NPAS4	11	110.301	1.79436	0.545158	3.29145	0.000996739	0.0284974
UGT8	4	88.7812	-2.77487	0.690644	-4.0178	5.87436e-05	0.00395058
PABPC5	X	89.0091	1.77949	0.581438	3.0605	0.0022097	0.0448823
CD164L2	1	23.8535	-4.80543	1.13179	-4.24585	2.17763e-05	0.00183782
CST6	11	93.7551	-4.8124	1.01489	-4.74182	2.11807e-06	0.000285337
P2RY2	11	612.521	-3.26414	0.864552	-3.77553	0.000159669	0.00818148
SUGCT	7	159.868	1.88659	0.568778	3.31693	0.000910138	0.02691
KLHL38	8	32.6264	2.75959	0.831329	3.31949	0.000901812	0.026803
BDNF	11	236.337	1.4768	0.471499	3.13214	0.00173537	0.0391253
CDK5R1	17	194.041	-2.02143	0.635405	-3.18132	0.00146603	0.0349139
IRX5	16	127.762	-2.72118	0.790311	-3.44318	0.000574914	0.0203437
FUT2	19	748.791	-3.90803	0.793648	-4.92413	8.4736e-07	0.000135081
MUC20	3	1820.11	-3.91096	0.768844	-5.0868	3.64158e-07	7.09524e-05
ZDHHC13	11	1762.48	-1.74685	0.581571	-3.00367	0.00266744	0.0492897
EPS8L2	11	4184.66	-2.30645	0.693468	-3.32596	0.000881142	0.026488
B3GNT8	19	297.859	-2.37875	0.626878	-3.7946	0.000147882	0.00770258
SPACA4	19	13.4917	-4.87414	1.14598	-4.25324	2.10695e-05	0.0017974
PPFIA3	19	449.467	-1.64362	0.525695	-3.12658	0.00176854	0.0397029
CD19	16	478.248	-3.23747	1.00896	-3.20871	0.00133333	0.0331122
CAVIN1	17	41696.8	1.87008	0.553395	3.37928	0.000726759	0.0230779
IRX3	16	570.826	-4.01507	0.715339	-5.61282	1.99053e-08	5.60973e-06
NHLH2	1	41.8351	-4.75317	1.26958	-3.7439	0.000181184	0.00910654
SAMD12	8	785.272	-1.05715	0.330114	-3.20238	0.00136296	0.0335051
SRRM3	7	369.836	-1.79589	0.573094	-3.13368	0.00172631	0.0389792
CALHM5	6	425.648	1.51712	0.461622	3.2865	0.00101441	0.0287481
CALML3	10	104.839	-8.30572	1.61839	-5.13208	2.8656e-07	6.11147e-05
CALML5	10	995.573	-9.35332	1.96229	-4.76653	1.87428e-06	0.000264025
CTXN1	19	444.851	2.03385	0.640362	3.17609	0.00149273	0.0350846
CTNNBIP1	1	1182.27	-1.13519	0.34638	-3.27729	0.00104808	0.0293569
DYNAP	18	23.5131	-30	3.27607	-9.15731	5.32086e-20	7.63398e-17
STX19	3	51.274	-4.13562	1.02612	-4.03036	5.56918e-05	0.00386739
OPLAH	8	450.729	-1.2226	0.380604	-3.21227	0.00131689	0.0330475
LGALS7B	19	349.912	-7.95227	1.43813	-5.52959	3.20983e-08	8.30451e-06
ZNF552	19	696.138	-1.95565	0.642466	-3.04397	0.00233478	0.0462327
ALOX12B	17	105.52	-5.87812	1.34469	-4.37134	1.23486e-05	0.00121047
ALOX15B	17	1136.47	-7.65503	1.25761	-6.08698	1.1506e-09	4.5397e-07
NKPD1	19	64.9942	-3.28445	0.880799	-3.72895	0.000192283	0.0095428
CITED4	1	580.483	-1.16997	0.379166	-3.08564	0.00203115	0.0430138
ABCA13	7	98.0191	-3.60462	1.13242	-3.18311	0.00145701	0.0348932
CCDC43	17	470.879	-0.623315	0.190086	-3.27912	0.00104131	0.0292941
BHLHA15	7	42.3842	-2.76129	0.74952	-3.68407	0.000229538	0.0107926
GPR157	1	1633.8	-1.94072	0.635873	-3.05205	0.00227287	0.045587
CXCR2	2	554.613	-3.42158	0.871325	-3.92686	8.60609e-05	0.00526373
SCRIB	8	4443.09	-1.00184	0.307416	-3.25892	0.00111839	0.0301527
MUC16	19	27.1026	-3.33459	1.01001	-3.30153	0.000961597	0.0278969
FRAT2	10	567.222	-1.71517	0.339203	-5.05648	4.27075e-07	8.12061e-05
LRRC75A	17	105.523	1.48842	0.41121	3.61961	0.000295049	0.0127925
SOX2	3	232.916	-2.39711	0.737827	-3.24888	0.00115859	0.0308689
LINC03040	6	9.23383	-3.11872	0.972019	-3.2085	0.00133428	0.0331122
ANKRD62	18	21.3727	-7.34396	1.79431	-4.09292	4.25969e-05	0.00314142
ATG9B	7	109.518	-2.25196	0.660757	-3.40815	0.000654061	0.0219159
SLC35C1	11	2094.72	-1.52565	0.425363	-3.5867	0.000334892	0.0140193
PNMA8A	19	294.23	1.90379	0.582177	3.27013	0.00107498	0.0296822
USH1G	17	120.962	-4.03492	1.26653	-3.18579	0.00144357	0.0346764
MRPS16	10	2368.56	-0.628133	0.194913	-3.22263	0.00127019	0.0324254
SHISAL2A	1	48.2595	-2.36294	0.783149	-3.01724	0.00255092	0.0483877
FIGN	2	244.85	1.77962	0.502022	3.5449	0.000392762	0.0156135
FBXL6	8	337.386	-0.994669	0.3046	-3.26549	0.00109273	0.029785
TSHZ2	20	863.257	0.708248	0.229159	3.09064	0.00199727	0.0429427
XKRX	X	127.269	-4.00611	0.840656	-4.76546	1.88425e-06	0.000264025
NXPH3	17	1115.92	1.67911	0.524107	3.20376	0.00135646	0.0334688
EPHB3	3	1060.56	-1.89045	0.62731	-3.01358	0.00258183	0.0486403
EPGN	4	997.389	-6.59857	1.3338	-4.94718	7.52962e-07	0.000127656
OTOP3	17	156.78	-10.053	2.47961	-4.05428	5.02881e-05	0.00360748
GJC1	17	1752.39	2.18019	0.666962	3.26883	0.00107992	0.0296822
SPNS2	17	989.711	-1.42838	0.445798	-3.20409	0.00135492	0.0334688
PCP4	21	8821.15	3.04745	1.00751	3.02472	0.00248862	0.0478386
GBP6	1	2214.96	-8.31093	1.52678	-5.44343	5.22651e-08	1.24977e-05
TREX2	X	33.0114	-2.14041	0.568689	-3.76375	0.000167383	0.00852141
FBXL7	5	1589.87	1.61389	0.50543	3.19311	0.00140751	0.0342817
UPP1	7	2241.06	-2.11796	0.591002	-3.58368	0.000338782	0.0141073
LHFPL6	13	2870.9	1.2441	0.350926	3.54517	0.000392354	0.0156135
B3GALT5	21	544.99	-3.92056	0.945455	-4.14674	3.37246e-05	0.00264797
SLC35F3	1	9.57768	-3.00977	0.836352	-3.59868	0.000319832	0.0136054
UTY	Y	549.144	11.5146	0.749543	15.3622	2.93576e-53	5.79152e-50
PRKX	X	843.341	-1.50886	0.45419	-3.3221	0.000893438	0.026705
SRPK3	X	234.013	1.59195	0.515342	3.08911	0.00200758	0.0429427
PKP3	11	4497.42	-3.57152	1.07453	-3.3238	0.00088801	0.0266437
LPAR5	12	450.186	-2.13314	0.652649	-3.26844	0.00108143	0.0296822
TCEAL2	X	517.345	1.94205	0.620214	3.13126	0.0017406	0.0391871
NUTM2A	10	11.445	-1.28719	0.39391	-3.26773	0.00108414	0.0296822
CA13	8	219.22	-1.75367	0.537892	-3.26026	0.00111311	0.0300956
SP140L	2	656.605	-0.939829	0.300273	-3.12992	0.00174856	0.0393102
KRT6B	12	1229.41	-11.125	1.67517	-6.6411	3.11344e-11	2.14937e-08
MUC1	1	3487.8	-2.78219	0.557851	-4.98734	6.12158e-07	0.000111108
IRF7	11	851.03	-1.39848	0.460497	-3.03689	0.00239032	0.0466763
FAM131C	1	19.8688	-2.39309	0.783367	-3.05488	0.00225149	0.0454386
NDUFA4L2	12	1813.75	-2.54426	0.79328	-3.20726	0.00134004	0.0332001
NTF3	12	189.526	1.56114	0.420688	3.71091	0.000206513	0.00999751
CCDC190	1	176.901	-3.41669	1.07566	-3.17638	0.00149127	0.0350846
TMPRSS11B	4	1311.4	-21.0131	3.26068	-6.44439	1.16066e-10	6.10582e-08
LCE3E	1	16.942	-7.07186	2.03841	-3.46931	0.000521804	0.0190627
KRT5	12	59907.9	-4.37249	1.31253	-3.33133	0.000864306	0.0262317
ZNRF1	16	1221.8	-0.708106	0.232388	-3.04708	0.00231076	0.04593
BPIFB4	20	8.18429	-5.5611	1.59142	-3.49442	0.000475091	0.0179806
GPAT2	2	60.1918	1.54943	0.47881	3.236	0.00121217	0.0315877
NAP1L3	X	271.563	1.66228	0.457345	3.63463	0.000278377	0.0123409
THBS2	6	3051.69	1.77079	0.518094	3.41788	0.000631099	0.0214607
CYP4X1	1	464.502	-2.75994	0.72322	-3.81619	0.00013553	0.00727529
KRT10	17	8609.51	-4.4348	0.912677	-4.85911	1.17913e-06	0.000182442
KRT3	12	20.1948	-4.81093	1.31835	-3.64921	0.000263047	0.0118691
KLK12	19	692.568	-13.4876	2.98491	-4.51859	6.22536e-06	0.000701776
CYP4F3	19	1242.38	-4.17874	0.954898	-4.37611	1.20817e-05	0.00119921
SPATC1	8	7.64675	-2.51411	0.734554	-3.42264	0.000620161	0.0213233
VSIG10L	19	2155.6	-4.85054	1.01841	-4.76287	1.90855e-06	0.000264217
KRT16	17	10350.6	-6.92437	1.28903	-5.37179	7.79607e-08	1.75768e-05
KRT14	17	1530.98	-7.3701	1.18503	-6.21932	4.99309e-10	2.22475e-07
MAPT	17	1106.66	2.54432	0.847179	3.00328	0.00267084	0.0492897
ESPN	1	266.478	-2.98286	0.860729	-3.46551	0.000529229	0.0192007
TMPRSS11A	4	2291.34	-9.54833	2.15233	-4.43627	9.15321e-06	0.000956662
ANGPTL5	11	30.2573	2.50163	0.784227	3.18993	0.00142307	0.0343933
SIRT7	17	1072.08	-1.45391	0.456953	-3.18175	0.00146389	0.0349139
TPRG1	3	891.902	-4.39596	0.926319	-4.74563	2.07862e-06	0.00028526
CLCN1	7	24.4794	-2.44732	0.688896	-3.55253	0.000381551	0.0153613
IL17REL	22	8.05299	-2.51067	0.741616	-3.3854	0.000710747	0.0228575
C15orf62	15	80.7473	-2.14184	0.563122	-3.80351	0.000142659	0.00752993
CLEC2A	12	8.18147	-6.27405	1.79691	-3.49158	0.000480167	0.0180959
NCCRP1	19	3200.8	-5.46879	1.17367	-4.65955	3.16901e-06	0.000400107
KRTDAP	19	590.124	-8.30375	1.72341	-4.81821	1.44852e-06	0.000215967
FAM83G	17	1065.16	-2.34354	0.678237	-3.45535	0.000549581	0.01973
RTL6	22	2052.19	0.997487	0.332886	2.99648	0.00273114	0.0497723
S100A16	1	14484.4	-2.74583	0.706921	-3.88422	0.000102661	0.00584908
BCL2L15	1	75.0282	-3.18063	0.745352	-4.26729	1.97865e-05	0.00172525
CALHM6	6	12.6004	-2.43197	0.791922	-3.07097	0.00213362	0.0443063
SBSN	19	5743.87	-7.79267	1.94394	-4.00869	6.10554e-05	0.00403223
RNF222	17	166.268	-7.67358	1.53864	-4.98724	6.12493e-07	0.000111108
NKAPL	6	67.786	2.35509	0.657717	3.58071	0.000342662	0.0141887
S100A14	1	15176.3	-5.6485	1.26386	-4.46925	7.84929e-06	0.000842145
C8orf76	8	87.8757	-1.32963	0.432663	-3.07313	0.00211823	0.0441027
CXCL17	19	2202.85	-3.99621	1.09998	-3.63298	0.000280166	0.0123508
PTPRT	20	33.5882	3.0763	0.782374	3.932	8.42408e-05	0.00519271
MYBPC1	12	1352.78	-5.55258	1.27821	-4.34402	1.39901e-05	0.00131424
SFTA2	6	77.403	-6.70828	1.33234	-5.03495	4.77985e-07	8.87477e-05
ADH7	4	1664.46	-7.10521	1.98455	-3.58027	0.000343239	0.0141887
NUDT11	X	139.766	1.44788	0.426213	3.39708	0.00068109	0.0225163
ZNF502	3	285.425	1.04214	0.3476	2.9981	0.00271667	0.0496233
ZFP28	19	352.277	1.03237	0.320613	3.22	0.00128192	0.0325262
CRACDL	2	587.56	-2.0595	0.523827	-3.93164	8.43688e-05	0.00519271
FLNA	X	421909	2.47032	0.810485	3.04795	0.00230407	0.0459127
CASP4	11	2043.74	-1.01119	0.289325	-3.49499	0.000474079	0.0179806
PIWIL2	8	43.2402	2.02487	0.494625	4.09375	4.24448e-05	0.00314142
CYSRT1	9	1166.76	-6.84467	1.01846	-6.72058	1.80999e-11	1.49645e-08
LYPD2	8	162.618	-8.94666	1.54568	-5.78816	7.11613e-09	2.20209e-06
FABP12	8	10.0317	-30	3.27462	-9.16138	5.12371e-20	7.63398e-17
CYP2F1	19	34.7657	-6.72927	1.66793	-4.0345	5.47179e-05	0.00382105
PDGFA	7	944.269	0.712447	0.199567	3.56996	0.00035703	0.0145598
SLC28A3	9	55.2055	-3.3205	0.833136	-3.98554	6.73273e-05	0.00437267
FAM177B	1	35.5642	-1.91972	0.561867	-3.41668	0.000633891	0.0214607
SERPINB13	18	2980.55	-7.23281	1.7289	-4.18348	2.87081e-05	0.00231158
DNAH10	12	22.884	1.07717	0.358118	3.00787	0.00263085	0.0491643
MYO1C	17	14958.9	1.12287	0.356976	3.1455	0.00165804	0.0378758
H2BC12	6	279.858	-0.919787	0.281429	-3.26827	0.00108207	0.0296822
KEL	7	48.0581	-2.4695	0.671763	-3.67614	0.000236787	0.0109911
AKR1B10	7	6453.16	-3.41296	0.987976	-3.4545	0.000551321	0.01973
TMPRSS11F	4	88.135	-15.7946	2.51933	-6.26939	3.62464e-10	1.78763e-07
BPIFA1	20	152.551	-8.8311	2.82977	-3.12079	0.00180369	0.0402128
TPM2	9	88209.8	2.34995	0.784141	2.99685	0.00272788	0.0497705
B3GNT6	11	6.83344	-5.45748	1.28018	-4.26305	2.01657e-05	0.00173909
RYR2	1	1088.59	3.35206	0.903729	3.70914	0.000207965	0.0100247
FAM3D	3	584.926	-5.43558	1.1282	-4.81793	1.45055e-06	0.000215967
EIF1AY	Y	724.015	11.371	0.724009	15.7056	1.38525e-55	3.12315e-52
PPP1R14C	6	201.023	-3.95987	1.28218	-3.08839	0.00201246	0.0429427
PAX9	14	334.986	-4.12924	0.83568	-4.94118	7.76514e-07	0.000127656
GJC2	1	240.425	1.37196	0.313684	4.37369	1.22164e-05	0.00120499
STUM	1	1466.07	3.06002	0.944282	3.24058	0.00119286	0.0312721
C1orf53	1	38.0536	-1.40496	0.466226	-3.01348	0.00258273	0.0486403
LORICRIN	1	80.6836	-8.52802	1.74717	-4.88106	1.05518e-06	0.000164879
SPRR2E	1	327.927	-16.7415	2.69079	-6.22178	4.91534e-10	2.22475e-07
KPRP	1	102.709	-10.4122	1.89489	-5.49489	3.90957e-08	9.95176e-06
PNLIPRP3	10	46.8631	-8.2563	1.89196	-4.36388	1.27775e-05	0.0012296
LDLRAD1	1	6.76816	-6.08992	1.83869	-3.31209	0.000926014	0.0272656
OXLD1	17	590.395	-1.27776	0.396541	-3.22227	0.00127179	0.0324254
TAP2	6	965.919	-1.0263	0.311694	-3.29265	0.000992477	0.028427
LY6G6C	6	168.255	-6.56009	1.21244	-5.41067	6.27901e-08	1.47904e-05
MUC21	6	10958.6	-12.6957	1.87533	-6.76986	1.28908e-11	1.13023e-08
MROH6	8	542.335	-2.48543	0.551361	-4.5078	6.55024e-06	0.000722908
LGALS7	19	700.78	-13.7454	2.05274	-6.69611	2.14039e-11	1.60855e-08
SAMD9	7	1711.76	-2.2434	0.706256	-3.17647	0.00149078	0.0350846
KRT6A	12	26269.7	-8.98331	1.81352	-4.95353	7.28786e-07	0.000125018
CYS1	2	356.142	1.67648	0.455522	3.68035	0.000232916	0.0109077
SERPINB4	18	2176.41	-8.05568	1.86175	-4.32693	1.51199e-05	0.00140366
LNP1	3	211.476	0.945027	0.313596	3.01352	0.00258234	0.0486403
VGLL3	3	2111.72	1.29558	0.421399	3.07447	0.00210879	0.0440264
DNAJC9	10	362.556	-0.76842	0.233931	-3.28482	0.00102046	0.0288619
ADAT3	19	47.7104	-1.79664	0.522797	-3.4366	0.000589061	0.0206378
LTB4R	14	460.166	-2.78552	0.637534	-4.36921	1.24696e-05	0.00121478
ITGA1	5	7496.75	2.18416	0.717439	3.04438	0.00233158	0.0462273
MYCBP	1	868.397	-0.859192	0.262228	-3.27651	0.00105098	0.0293569
MUC5AC	11	516.244	-5.27296	1.65006	-3.19561	0.00139534	0.0341944
RPTN	1	311.647	-12.7314	2.65249	-4.7998	1.58822e-06	0.000229956
NBPF1	1	739.582	1.44622	0.46348	3.12035	0.00180635	0.0402128
LINGO3	19	22.1166	-2.50642	0.729527	-3.43568	0.00059107	0.0206378
EBF2	8	200.559	2.01048	0.611374	3.28846	0.00100736	0.0286971
HMSD	18	14.2922	-2.87465	0.902019	-3.18691	0.00143801	0.0346485
SLC12A8	3	219.814	-2.54334	0.591664	-4.29862	1.71862e-05	0.00154954
MKRN2OS	3	79.4901	-2.43381	0.660679	-3.68381	0.000229776	0.0107926
C14orf132	14	914.79	1.56849	0.472244	3.32136	0.000895795	0.0267248
RD3L	14	13.8168	5.42403	1.6579	3.27163	0.00106929	0.0296288
SPINK8	3	29.0503	-6.43722	1.45404	-4.42714	9.54929e-06	0.000991493
NKX1-2	10	26.6575	-6.52803	2.1137	-3.08843	0.00201215	0.0429427
RNF224	9	40.2268	-3.40812	0.952138	-3.57944	0.000344335	0.0141887
BRD3OS	9	732.699	0.890911	0.285843	3.11678	0.00182836	0.0405269
TNFRSF13B	17	173.188	-3.78589	1.07154	-3.53313	0.000410674	0.0162846
HLA-DOB	6	97.9013	-1.9909	0.608566	-3.27146	0.00106992	0.0296288
SPRR2A	1	1531.89	-11.7987	1.94839	-6.05564	1.39862e-09	5.13326e-07
HOGA1	10	22.3599	-1.75425	0.561495	-3.12426	0.00178254	0.0399036
RTL5	X	830.155	1.48846	0.402539	3.69769	0.000217569	0.0104051
TTC4	1	24.7999	-0.870379	0.290173	-2.99952	0.00270409	0.0494621
GSTA1	6	1367.81	-6.81567	1.22714	-5.55409	2.79067e-08	7.46482e-06
UGT1A7	2	183.226	-6.58227	1.33464	-4.93186	8.14482e-07	0.000132517
ADH1C	4	1690.66	-3.66358	0.96154	-3.81012	0.000138899	0.00737303
PCDHGA3	5	31.1641	1.50245	0.48627	3.08974	0.00200333	0.0429427
CARD18	11	19.642	-7.871	2.05788	-3.82481	0.000130876	0.00712234
PDF	16	9.24176	-1.65637	0.550251	-3.01021	0.00261071	0.0490086
SPESP1	15	45.8809	2.31795	0.540395	4.28937	1.79183e-05	0.00158869
MUC22	6	443.924	-12.3849	3.26032	-3.79868	0.000145466	0.00765251
PCDHGA9	5	76.0019	1.48774	0.491973	3.02402	0.00249436	0.0478905
SPON1	11	6321.87	1.3084	0.42867	3.05224	0.00227141	0.045587
BAHCC1	17	1228.7	1.41974	0.385921	3.67883	0.000234307	0.0109403
LIN37	19	22.8506	-0.783933	0.259862	-3.01673	0.00255518	0.0484105
SLC6A14	X	246.499	-6.38139	1.15025	-5.54783	2.89233e-08	7.60778e-06
ZNF728	19	19.9528	2.66396	0.885946	3.00691	0.00263919	0.0491643
RNF225	19	30.4503	-4.61484	1.34878	-3.42149	0.000622798	0.0213604
H3C6	6	51.4096	-1.56127	0.405539	-3.84987	0.000118181	0.00652144
LENG9	19	280.807	-1.32457	0.390698	-3.39026	0.000698258	0.0227215
EEF1AKMT4	3	90.4878	-1.99335	0.565102	-3.52742	0.000419638	0.0164744

## Sheet: TSSB genes
CFTR
CYP26B1
MEOX1
SOX8
ZFX
CACNA2D2
TFAP2B
SYT7
LTF
IGF1
SYT13
HGF
TLL1
XK
COL9A2
NEXMIF
TNIP3
COL23A1
LAMC2
RIMBP2
COL17A1
ME1
STAG3
GUCY2C
FRMPD1
TRPM5
CYP2W1
CDHR2
CTTNBP2
DDX43
SCTR
NKAIN1
ACHE
PHACTR3
LYZ
LAMB4
MYO15A
CCDC80
CMA1
SMIM24
MAGEB2
UPB1
YPEL1
LGALS2
SOX10
CABP7
CTSG
SGK2
HRH3
SPEF1
ANGPT4
CST4
ST8SIA5
RHOXF1
MEDAG
SALL1
ACSBG1
ENTREP2
MYEF2
TRPA1
SFRP1
DKK4
CCN4
KCNA7
SLC17A7
ICAM5
SPMAP2
MET
PCOLCE
AMBP
ATRNL1
CXCL12
TLX1
NEURL1
HSD17B1
SULT1E1
ODAM
BST1
POU2AF1
RBM24
TREML2
E2F3
PCDHB2
SEMA5A
NME5
SLC4A9
PCDHB7
UNC5A
HGD
FGF12
ADAM23
SLC30A3
IGFBP2
IL1RL1
QPCT
CD207
PAPPA2
FBXO2
ZNF541
CNR1
SLC16A7
ABCG2
ONECUT2
ESRRB
HOXB8
TNN
TGFBI
CLU
RDH10
LRAT
FABP3
TMEM156
XPNPEP2
LDB3
SEMG1
F13A1
UNC5CL
TREM1
TMEM255A
IL37
F10
PZP
OMG
TMEM35A
RGS13
MASP1
TNFRSF19
TPH1
LBP
TNNI3
PUDP
ACE2
OLFM1
CYP2E1
LRRC4B
KREMEN2
NTS
LYVE1
DUSP26
REG4
NGF
DSC1
MSI1
CD36
FAIM2
HTR2B
SLC19A3
SERPINE2
TBR1
FGFBP2
TTPA
CYP19A1
TRIM54
CYP2C9
PCDH10
FGF5
GPAT3
TRPC3
SLC39A5
ADAM21
HDC
ST8SIA2
MYLK3
OSGIN1
ABCA8
MAPK4
ERBB2
PNMT
CACNG8
SLC47A1
FAM163A
NXPH2
UNC80
HES6
ESPNL
IL17RD
TAGLN3
STXBP5L
SLC10A4
SNCA
HAPLN1
ADAMTS19
CPLX2
MYLK4
CDKAL1
LRRTM2
DCDC2
CRIP3
CRH
NTRK2
CDHR1
GAS2
GRIK4
ZP1
LTO1
CLEC1A
PCDH15
WDR17
CNDP1
SLC7A11
SLC35F4
CCDC74B
ZNF117
C16orf89
AK5
CHST9
WNT3A
SLFN13
PIEZO2
PTPRN2
FMN2
MAGEA8
WIF1
CXCL13
TSPAN7
NODAL
ITGAD
SYN2
NRG1
CLEC18A
HYDIN
CABP1
HPD
TMSB15A
COLEC12
CD1A
CD1E
VWA5B1
PRAC1
ANKLE1
FTCD
S100B
ZNF208
PGLYRP2
SCGB3A1
GRIN2C
CD300LG
FAM171A2
SLC1A7
FAM151A
RBP7
UBXN10
FCRLB
AXDND1
HPGDS
CXCR1
CCDC141
SERPINI1
CADPS
PTX3
PCOLCE2
CLEC3B
SLC6A20
GRM2
LEAP2
IL22RA2
IL31RA
PI16
TMEM74
CPA6
C8orf34
VEGFD
SPMIP5
RAPSN
NELL1
LIPC
AVPR1A
SYNPO2L
LMO1
CRABP1
CDH16
HTR3A
LDHAL6A
ANPEP
CCDC178
MS4A15
B4GALNT2
KLK4
RCOR2
RAB26
SCARA5
FAM107A
GFRA2
AXIN2
SHOX2
COL4A3
ADRB2
COL22A1
SLC38A11
GJB1
NRG4
P2RY1
WNT10B
MYO7B
SERPINA6
ADRA1B
CST1
ZNF804A
KRT86
DLGAP1
PKHD1
CEACAM3
DCDC1
UGT2B7
NPTX1
KSR2
NMUR1
NHLH1
KNDC1
ANGPTL7
CYP4F22
TPSAB1
MACROD2
NHERF4
HSPA6
LRRN3
MAB21L3
SLC2A14
NDNF
PHOSPHO1
FAM53A
ZCCHC12
SLC22A1
DSG4
VWA3A
CATSPER1
JAKMIP2
SOX11
SCN4B
CLVS1
KCNA2
RNF212
GLDC
SLITRK4
TPPP2
FCER1A
MYL11
SLC47A2
MAB21L1
ARSJ
BHLHE22
TMEM132C
DDN
TMEM45A
RGMA
ADGRG3
CALHM3
PRR36
FOXL2
CFAP91
ZNF730
C1QTNF12
H1-5
CEND1
FLRT2
RTN4RL1
NBPF6
SLC36A2
FCAR
FOXI2
ZNF732
TRABD2A
TMPRSS6
AKR1C1
MT1X
CIDEC
KBTBD12
PLA2G2C
EYS
MAPK12
SBK1
SLC38A3
JAKMIP3
SELL
SERPINA5
FZD9
SKOR1
APOD
ANKRD34B
NUGGC
FAM180A
MMP23B
SYCP2
KIF19
RYR1
CGB7
NBPF4
SPTSSB
UGT2B15
LAMB3
BCO2
CCDC154
UGT2B17
AVPR1B
ADH4
ARC
ABCA4
RASSF9
GRIN3A
CES1
RORB
SAMD5
RBM20
OOEP
PTPN20
SP5
POU5F1
PSORS1C2
ZFP57
SPDYC
IGFL2
PCDHA7
AARD
VIT
MT1M
KLRC2
TMEM200C
SYT3
CGB8
CFAP45
ACKR1
GPC2
PPM1N
SPAAR
ZNF737
SHISA9
PCDHGC5
CFAP57
ERVFRD-1
TMEM150C
SIGLEC14
MEX3A
EID3
CCDC187
TPBGL
GFY
CCER2
GRIN2B
FCGBP
ACP3
KRT31
PVALB
CASP14
ATP6V0A4
STC2
RARRES1
BPIFB1
MTTP
CRABP2
SCN2B
TCHH
MS4A8
TAS1R3
MAL
ADH1C
PCDHGA9
