# Supplementary material for: Integrative microRNA and transcriptome analysis reveals sex-specific molecular divergence in human bladder cancer
Source: Biol Sex Differ. 2026 Jan 23;17:29. doi: 10.1186/s13293-026-00829-5 (PMC12911049; doi:10.1186/s13293-026-00829-5)
Supplement: Supplementary file 4 — Supplementary Material 4: Supplementary Table 3 – GO and KEGG pathway enrichment results for TSSB genes [file 13293_2026_829_MOESM4_ESM.xlsx]

## Sheet: go_enrichment_TSSB_genes
ONTOLOGY	ID	Description	GeneRatio	BgRatio	RichFactor	FoldEnrichment	zScore	pvalue	p.adjust	qvalue	geneID	Count
BP	GO:0015711	organic anion transport	32/419	462/18986	0.0692641	3.13854	6.99056	1.25373e-08	4.68769e-05	4.22837e-05	CFTR/SLC17A7/SLC4A9/SLC16A7/ABCG2/FABP3/ACE2/CD36/SLC39A5/SLC47A1/SLC10A4/SNCA/NTRK2/SLC7A11/SLC1A7/RBP7/SLC6A20/GRM2/AVPR1A/CRABP1/SLC38A11/SLC2A14/SLC22A1/CALHM3/SLC36A2/AKR1C1/PLA2G2C/SLC38A3/AVPR1B/CES1/MTTP/CRABP2	32
BP	GO:0042445	hormone metabolic process	21/419	241/18986	0.0871369	3.94841	6.91981	9.85166e-08	0.000111785	0.000100832	CYP26B1/CYP2W1/CMA1/CTSG/HSD17B1/SULT1E1/RDH10/LRAT/ACE2/CYP19A1/CYP2C9/CHST9/UGT2B7/AKR1C1/UGT2B15/BCO2/UGT2B17/ADH4/STC2/CRABP2/ADH1C	21
BP	GO:0046942	carboxylic acid transport	26/419	357/18986	0.0728291	3.30008	6.59058	1.13172e-07	0.000111785	0.000100832	SLC17A7/SLC16A7/ABCG2/FABP3/ACE2/CD36/SLC47A1/SLC10A4/SNCA/NTRK2/SLC7A11/SLC1A7/RBP7/SLC6A20/GRM2/AVPR1A/CRABP1/SLC38A11/SLC22A1/SLC36A2/AKR1C1/PLA2G2C/SLC38A3/AVPR1B/CES1/CRABP2	26
BP	GO:0015849	organic acid transport	26/419	358/18986	0.0726257	3.29086	6.57353	1.19588e-07	0.000111785	0.000100832	SLC17A7/SLC16A7/ABCG2/FABP3/ACE2/CD36/SLC47A1/SLC10A4/SNCA/NTRK2/SLC7A11/SLC1A7/RBP7/SLC6A20/GRM2/AVPR1A/CRABP1/SLC38A11/SLC22A1/SLC36A2/AKR1C1/PLA2G2C/SLC38A3/AVPR1B/CES1/CRABP2	26
BP	GO:0006721	terpenoid metabolic process	13/419	100/18986	0.13	5.89064	7.3661	3.0543e-07	0.000228401	0.000206021	CYP26B1/CYP2W1/RDH10/LRAT/CYP2E1/CYP2C9/CRH/AKR1C1/BCO2/ADH4/ABCA4/CRABP2/ADH1C	13
BP	GO:0015850	organic hydroxy compound transport	22/419	292/18986	0.0753425	3.41397	6.24472	6.1205e-07	0.000381409	0.000344036	CFTR/SYT7/CXCL12/CNR1/SLC16A7/CLU/CD36/SLC19A3/CYP19A1/ABCA8/SLC10A4/SNCA/CRH/GRM2/LIPC/P2RY1/SLC22A1/KCNA2/AKR1C1/ABCA4/CES1/MTTP	22
BP	GO:0030198	extracellular matrix organization	23/419	339/18986	0.0678466	3.07431	5.78909	2.08253e-06	0.000944164	0.000851649	TLL1/COL9A2/COL23A1/COL17A1/CCDC80/CMA1/CTSG/TGFBI/ADAMTS19/GAS2/WNT3A/PTX3/KLK4/AXIN2/COL4A3/COL22A1/ANGPTL7/TPSAB1/NDNF/FLRT2/TMPRSS6/MMP23B/VIT	23
BP	GO:0043062	extracellular structure organization	23/419	340/18986	0.0676471	3.06527	5.77251	2.18888e-06	0.000944164	0.000851649	TLL1/COL9A2/COL23A1/COL17A1/CCDC80/CMA1/CTSG/TGFBI/ADAMTS19/GAS2/WNT3A/PTX3/KLK4/AXIN2/COL4A3/COL22A1/ANGPTL7/TPSAB1/NDNF/FLRT2/TMPRSS6/MMP23B/VIT	23
BP	GO:0045229	external encapsulating structure organization	23/419	341/18986	0.0674487	3.05628	5.75598	2.30018e-06	0.000944164	0.000851649	TLL1/COL9A2/COL23A1/COL17A1/CCDC80/CMA1/CTSG/TGFBI/ADAMTS19/GAS2/WNT3A/PTX3/KLK4/AXIN2/COL4A3/COL22A1/ANGPTL7/TPSAB1/NDNF/FLRT2/TMPRSS6/MMP23B/VIT	23
BP	GO:0006720	isoprenoid metabolic process	13/419	120/18986	0.108333	4.90887	6.45273	2.52518e-06	0.000944164	0.000851649	CYP26B1/CYP2W1/RDH10/LRAT/CYP2E1/CYP2C9/CRH/AKR1C1/BCO2/ADH4/ABCA4/CRABP2/ADH1C	13
BP	GO:0016101	diterpenoid metabolic process	11/419	89/18986	0.123596	5.60044	6.53491	4.13267e-06	0.00129399	0.0011672	CYP26B1/CYP2W1/RDH10/LRAT/CRH/AKR1C1/BCO2/ADH4/ABCA4/CRABP2/ADH1C	11
BP	GO:0006869	lipid transport	27/419	459/18986	0.0588235	2.66545	5.42596	4.15295e-06	0.00129399	0.0011672	CFTR/SYT7/ABCG2/CLU/LRAT/FABP3/LBP/CD36/TTPA/CYP19A1/ABCA8/SLC10A4/CRH/RBP7/LIPC/CRABP1/SLC22A1/AKR1C1/CIDEC/PLA2G2C/SERPINA5/APOD/AVPR1B/ABCA4/CES1/MTTP/CRABP2	27
BP	GO:0051952	regulation of amine transport	10/419	83/18986	0.120482	5.45936	6.11628	1.42389e-05	0.00409533	0.00369404	CXCL12/CNR1/ACE2/SNCA/CRH/GRM2/AVPR1A/P2RY1/KCNA2/SLC38A3	10
BP	GO:0001523	retinoid metabolic process	10/419	84/18986	0.119048	5.39436	6.0635	1.58496e-05	0.00423296	0.00381819	CYP26B1/CYP2W1/RDH10/LRAT/AKR1C1/BCO2/ADH4/ABCA4/CRABP2/ADH1C	10
BP	GO:0006865	amino acid transport	14/419	165/18986	0.0848485	3.84471	5.51315	1.83354e-05	0.00457041	0.00412258	XK/SLC17A7/ACE2/SLC47A1/SNCA/NTRK2/SLC7A11/SLC1A7/SLC6A20/GRM2/AVPR1A/SLC38A11/SLC36A2/SLC38A3	14
BP	GO:0008210	estrogen metabolic process	7/419	40/18986	0.175	7.92971	6.59065	2.40967e-05	0.00563109	0.00507932	HSD17B1/SULT1E1/CYP19A1/CYP2C9/UGT2B7/UGT2B15/UGT2B17	7
BP	GO:0001503	ossification	25/419	456/18986	0.0548246	2.48425	4.81939	3.08427e-05	0.00660609	0.00595879	SOX8/LTF/IGF1/HGF/ACHE/SFRP1/CCN4/IGFBP2/TNN/TPH1/KREMEN2/WNT3A/CLEC3B/NELL1/AXIN2/SHOX2/ADRB2/WNT10B/PHOSPHO1/SOX11/FZD9/RYR1/CCDC154/RORB/ATP6V0A4	25
BP	GO:0048167	regulation of synaptic plasticity	16/419	220/18986	0.0727273	3.29547	5.14443	3.2326e-05	0.00660609	0.00595879	SYT7/SCTR/NEURL1/SERPINE2/SNCA/CPLX2/LRRTM2/CRH/NTRK2/S100B/GRIN2C/GRM2/FAM107A/ARC/SHISA9/GRIN2B	16
BP	GO:0050433	regulation of catecholamine secretion	7/419	42/18986	0.166667	7.55211	6.38574	3.35693e-05	0.00660609	0.00595879	CXCL12/CNR1/SNCA/CRH/GRM2/P2RY1/KCNA2	7
BP	GO:0014902	myotube differentiation	12/419	133/18986	0.0902256	4.08836	5.36914	3.94656e-05	0.0073781	0.00665515	CYP26B1/IGF1/XK/MYEF2/RBM24/SCGB3A1/AVPR1A/B4GALNT2/SHOX2/WNT10B/RYR1/ERVFRD-1	12
BP	GO:0007519	skeletal muscle tissue development	14/419	178/18986	0.0786517	3.56392	5.16278	4.26931e-05	0.00760141	0.00685658	CYP26B1/SOX8/XK/NEURL1/HSD17B1/RBM24/WNT3A/B4GALNT2/SHOX2/WNT10B/SOX11/MYL11/FOXL2/RYR1	14
BP	GO:0007620	copulation	5/419	19/18986	0.263158	11.9244	7.15675	4.60325e-05	0.00782344	0.00705685	CNR1/SEMG1/SERPINE2/AVPR1A/P2RY1	5
BP	GO:0015837	amine transport	10/419	96/18986	0.104167	4.72007	5.48924	5.12015e-05	0.00800716	0.00722257	CXCL12/CNR1/ACE2/SNCA/CRH/GRM2/AVPR1A/P2RY1/KCNA2/SLC38A3	10
BP	GO:0033688	regulation of osteoblast proliferation	6/419	31/18986	0.193548	8.77019	6.50417	5.13966e-05	0.00800716	0.00722257	SOX8/LTF/SFRP1/TNN/NELL1/AXIN2	6
BP	GO:0015695	organic cation transport	11/419	120/18986	0.0916667	4.15366	5.20603	7.13255e-05	0.0106674	0.00962218	ACE2/SLC19A3/SLC47A1/SNCA/CRH/SLC6A20/P2RY1/SLC22A1/SLC47A2/SLC36A2/SLC38A3	11
BP	GO:0042573	retinoic acid metabolic process	6/419	33/18986	0.181818	8.23866	6.25198	7.4484e-05	0.0107114	0.00966181	CYP26B1/CYP2W1/RDH10/BCO2/CRABP2/ADH1C	6
BP	GO:0051937	catecholamine transport	8/419	65/18986	0.123077	5.57694	5.55266	8.84055e-05	0.0122425	0.0110429	CXCL12/CNR1/SNCA/CRH/GRM2/P2RY1/SLC22A1/KCNA2	8
BP	GO:0050432	catecholamine secretion	7/419	49/18986	0.142857	6.47324	5.76273	9.35952e-05	0.0124983	0.0112737	CXCL12/CNR1/SNCA/CRH/GRM2/P2RY1/KCNA2	7
BP	GO:0060538	skeletal muscle organ development	14/419	192/18986	0.0729167	3.30405	4.8203	9.6985e-05	0.0125044	0.0112791	CYP26B1/SOX8/XK/NEURL1/HSD17B1/RBM24/WNT3A/B4GALNT2/SHOX2/WNT10B/SOX11/MYL11/FOXL2/RYR1	14
BP	GO:0051962	positive regulation of nervous system development	18/419	297/18986	0.0606061	2.74622	4.55644	0.00011512	0.0143477	0.0129419	SOX8/SOX10/CXCL12/NEURL1/SEMA5A/LRRC4B/SERPINE2/ST8SIA2/HAPLN1/LRRTM2/NTRK2/WNT3A/SHOX2/LRRN3/SOX11/SLITRK4/FLRT2/CRABP2	18
BP	GO:0051155	positive regulation of striated muscle cell differentiation	7/419	51/18986	0.137255	6.21938	5.60677	0.000121456	0.0144733	0.0130551	CYP26B1/IGF1/RBM24/MYLK3/WNT3A/NRG1/SHOX2	7
BP	GO:0033687	osteoblast proliferation	6/419	36/18986	0.166667	7.55211	5.91111	0.000123869	0.0144733	0.0130551	SOX8/LTF/SFRP1/TNN/NELL1/AXIN2	6
BP	GO:0015718	monocarboxylic acid transport	13/419	179/18986	0.0726257	3.29086	4.62602	0.000177813	0.0201467	0.0181726	SLC16A7/ABCG2/FABP3/CD36/SLC10A4/RBP7/CRABP1/SLC22A1/AKR1C1/PLA2G2C/AVPR1B/CES1/CRABP2	13
BP	GO:0014059	regulation of dopamine secretion	5/419	25/18986	0.2	9.06253	6.05971	0.000188582	0.020395	0.0183966	CXCL12/CNR1/SNCA/GRM2/KCNA2	5
BP	GO:0021681	cerebellar granular layer development	4/419	14/18986	0.285714	12.9465	6.7172	0.000196368	0.020395	0.0183966	FAIM2/SERPINE2/KNDC1/CEND1	4
BP	GO:0035630	bone mineralization involved in bone maturation	4/419	14/18986	0.285714	12.9465	6.7172	0.000196368	0.020395	0.0183966	LTF/IGF1/PHOSPHO1/CCDC154	4
BP	GO:0031214	biomineral tissue development	13/419	182/18986	0.0714286	3.23662	4.55453	0.000209548	0.0211757	0.0191007	CFTR/LTF/IGF1/ODAM/CLEC3B/NELL1/KLK4/AXIN2/ADRB2/WNT10B/PHOSPHO1/FZD9/CCDC154	13
BP	GO:0043931	ossification involved in bone maturation	5/419	26/18986	0.192308	8.71397	5.91272	0.000229281	0.0220004	0.0198446	LTF/IGF1/PHOSPHO1/RYR1/CCDC154	5
BP	GO:0051146	striated muscle cell differentiation	18/419	314/18986	0.0573248	2.59754	4.28808	0.000229477	0.0220004	0.0198446	CYP26B1/IGF1/XK/MYEF2/RBM24/LDB3/MYLK3/WNT3A/NRG1/SCGB3A1/PI16/AVPR1A/SYNPO2L/B4GALNT2/SHOX2/WNT10B/RYR1/ERVFRD-1	18
BP	GO:0016049	cell growth	24/419	490/18986	0.0489796	2.2194	4.10814	0.00024767	0.0223596	0.0201687	IGF1/CDHR2/SGK2/SFRP1/CXCL12/SEMA5A/PAPPA2/TNN/OLFM1/SERPINE2/ST8SIA2/OSGIN1/ERBB2/WNT3A/NRG1/S100B/SCGB3A1/PI16/AVPR1A/FAM107A/RGMA/FOXL2/SYT3/CRABP2	24
BP	GO:0001649	osteoblast differentiation	16/419	262/18986	0.0610687	2.76718	4.32688	0.000250344	0.0223596	0.0201687	SOX8/LTF/IGF1/HGF/ACHE/SFRP1/CCN4/IGFBP2/TNN/WNT3A/NELL1/AXIN2/SHOX2/WNT10B/SOX11/RORB	16
BP	GO:1990806	ligand-gated ion channel signaling pathway	6/419	41/18986	0.146341	6.63112	5.42227	0.000260552	0.0223596	0.0201687	GRIK4/GRIN2C/HTR3A/ADRB2/GRIN3A/GRIN2B	6
BP	GO:0033689	negative regulation of osteoblast proliferation	4/419	15/18986	0.266667	12.0834	6.45081	0.000263125	0.0223596	0.0201687	SFRP1/TNN/NELL1/AXIN2	4
BP	GO:0045117	azole transmembrane transport	4/419	15/18986	0.266667	12.0834	6.45081	0.000263125	0.0223596	0.0201687	SLC19A3/SLC47A1/SLC22A1/SLC38A3	4
BP	GO:0035235	ionotropic glutamate receptor signaling pathway	5/419	27/18986	0.185185	8.39123	5.77341	0.00027633	0.02296	0.0207102	GRIK4/GRIN2C/ADRB2/GRIN3A/GRIN2B	5
BP	GO:0015844	monoamine transport	8/419	77/18986	0.103896	4.70781	4.89745	0.000292847	0.0237219	0.0213975	CXCL12/CNR1/SNCA/CRH/GRM2/P2RY1/SLC22A1/KCNA2	8
BP	GO:0030111	regulation of Wnt signaling pathway	19/419	349/18986	0.0544413	2.46688	4.1549	0.00029819	0.0237219	0.0213975	SOX10/SPEF1/SALL1/SFRP1/DKK4/CCN4/SEMA5A/IGFBP2/TNN/DCDC2/WNT3A/WIF1/AXIN2/WNT10B/TRABD2A/FZD9/POU5F1/PPM1N/TPBGL	19
BP	GO:0032890	regulation of organic acid transport	8/419	78/18986	0.102564	4.64745	4.84904	0.000320133	0.024937	0.0224935	FABP3/ACE2/SNCA/GRM2/AVPR1A/SLC38A3/AVPR1B/CES1	8
BP	GO:0048168	regulation of neuronal synaptic plasticity	7/419	60/18986	0.116667	5.28648	4.9956	0.000341752	0.0260778	0.0235225	NEURL1/SNCA/S100B/GRIN2C/ARC/SHISA9/GRIN2B	7
BP	GO:0007156	homophilic cell adhesion via plasma membrane adhesion molecules	12/419	168/18986	0.0714286	3.23662	4.37423	0.000364095	0.027227	0.0245592	CDHR2/PCDHB2/PCDHB7/DSC1/PCDH10/CDHR1/PCDH15/CDH16/DSG4/PCDHA7/PCDHGC5/PCDHGA9	12
BP	GO:1902475	L-alpha-amino acid transmembrane transport	8/419	80/18986	0.1	4.53126	4.75463	0.000380932	0.0279276	0.0251911	SLC17A7/ACE2/SLC47A1/SLC7A11/SLC1A7/SLC6A20/SLC38A11/SLC38A3	8
BP	GO:0070977	bone maturation	5/419	29/18986	0.172414	7.81253	5.51523	0.000392009	0.0281869	0.025425	LTF/IGF1/PHOSPHO1/RYR1/CCDC154	5
BP	GO:0015807	L-amino acid transport	9/419	102/18986	0.0882353	3.99817	4.56091	0.000427063	0.0292577	0.0263909	SLC17A7/ACE2/SLC47A1/SLC7A11/SLC1A7/SLC6A20/SLC38A11/SLC36A2/SLC38A3	9
BP	GO:0003044	regulation of systemic arterial blood pressure mediated by a chemical signal	6/419	45/18986	0.133333	6.04169	5.08654	0.0004382	0.0292577	0.0263909	CMA1/CTSG/ACE2/AVPR1A/ADRB2/AVPR1B	6
BP	GO:0015872	dopamine transport	6/419	45/18986	0.133333	6.04169	5.08654	0.0004382	0.0292577	0.0263909	CXCL12/CNR1/SNCA/GRM2/SLC22A1/KCNA2	6
BP	GO:0019098	reproductive behavior	6/419	45/18986	0.133333	6.04169	5.08654	0.0004382	0.0292577	0.0263909	ZFX/CNR1/SEMG1/SERPINE2/AVPR1A/P2RY1	6
BP	GO:0030278	regulation of ossification	10/419	125/18986	0.08	3.62501	4.42329	0.00045741	0.0297808	0.0268627	LTF/SFRP1/TPH1/KREMEN2/NELL1/ADRB2/WNT10B/PHOSPHO1/SOX11/FZD9	10
BP	GO:0014046	dopamine secretion	5/419	30/18986	0.166667	7.55211	5.39523	0.000461965	0.0297808	0.0268627	CXCL12/CNR1/SNCA/GRM2/KCNA2	5
BP	GO:0010466	negative regulation of peptidase activity	13/419	198/18986	0.0656566	2.97507	4.19679	0.000473531	0.030009	0.0270685	LTF/CST4/AMBP/PZP/NGF/SERPINE2/SNCA/SERPINI1/PI16/SERPINA6/CST1/SERPINA5/RARRES1	13
BP	GO:0051149	positive regulation of muscle cell differentiation	8/419	84/18986	0.0952381	4.31549	4.57483	0.000530744	0.0330742	0.0298334	CYP26B1/IGF1/RBM24/MYLK3/WNT3A/NRG1/SHOX2/MAPK12	8
BP	GO:0030282	bone mineralization	10/419	128/18986	0.078125	3.54005	4.33153	0.000551873	0.0332711	0.030011	LTF/IGF1/CLEC3B/NELL1/AXIN2/ADRB2/WNT10B/PHOSPHO1/FZD9/CCDC154	10
BP	GO:0042574	retinal metabolic process	4/419	18/18986	0.222222	10.0695	5.78295	0.000559706	0.0332711	0.030011	RDH10/AKR1C1/BCO2/ABCA4	4
BP	GO:0051965	positive regulation of synapse assembly	7/419	65/18986	0.107692	4.87982	4.70693	0.000560598	0.0332711	0.030011	LRRC4B/ST8SIA2/LRRTM2/NTRK2/LRRN3/SLITRK4/FLRT2	7
BP	GO:0007517	muscle organ development	19/419	369/18986	0.0514905	2.33317	3.88495	0.000591506	0.0345569	0.0311708	CYP26B1/SOX8/IGF1/XK/NEURL1/HSD17B1/RBM24/TNNI3/WNT3A/NRG1/B4GALNT2/SHOX2/WNT10B/SOX11/MYL11/FOXL2/H1-5/MAPK12/RYR1	19
BP	GO:0003333	amino acid transmembrane transport	9/419	108/18986	0.0833333	3.77605	4.34614	0.000649623	0.0373683	0.0337068	SLC17A7/ACE2/SLC47A1/SLC7A11/SLC1A7/SLC6A20/SLC38A11/SLC36A2/SLC38A3	9
BP	GO:0045667	regulation of osteoblast differentiation	11/419	156/18986	0.0705128	3.19512	4.13559	0.000705769	0.0373691	0.0337075	LTF/IGF1/HGF/SFRP1/CCN4/TNN/NELL1/AXIN2/WNT10B/SOX11/RORB	11
BP	GO:1905039	carboxylic acid transmembrane transport	11/419	156/18986	0.0705128	3.19512	4.13559	0.000705769	0.0373691	0.0337075	SLC17A7/SLC16A7/ACE2/CD36/SLC47A1/SLC7A11/SLC1A7/SLC6A20/SLC38A11/SLC36A2/SLC38A3	11
BP	GO:0010232	vascular transport	8/419	88/18986	0.0909091	4.11933	4.40592	0.000725019	0.0373691	0.0337075	SLC16A7/ABCG2/CD36/SLC6A20/AVPR1A/SLC22A1/SLC38A3/AVPR1B	8
BP	GO:0150104	transport across blood-brain barrier	8/419	88/18986	0.0909091	4.11933	4.40592	0.000725019	0.0373691	0.0337075	SLC16A7/ABCG2/CD36/SLC6A20/AVPR1A/SLC22A1/SLC38A3/AVPR1B	8
BP	GO:0042391	regulation of membrane potential	22/419	466/18986	0.0472103	2.13922	3.74044	0.000725837	0.0373691	0.0337075	CFTR/LTF/KCNA7/MET/FGF12/CNR1/CD36/SNCA/NTRK2/GRIK4/PIEZO2/GRIN2C/SLC1A7/HTR3A/ADRB2/SCN4B/KCNA2/FZD9/BCO2/GRIN3A/GRIN2B/SCN2B	22
BP	GO:0052547	regulation of peptidase activity	18/419	346/18986	0.0520231	2.35731	3.82767	0.000726562	0.0373691	0.0337075	LTF/CST4/AMBP/SEMG1/PZP/NGF/SERPINE2/SNCA/NODAL/SERPINI1/PI16/COL4A3/SERPINA6/CST1/FOXL2/MAPK12/SERPINA5/RARRES1	18
BP	GO:0048799	animal organ maturation	5/419	33/18986	0.151515	6.86555	5.06604	0.000728719	0.0373691	0.0337075	LTF/IGF1/PHOSPHO1/RYR1/CCDC154	5
BP	GO:0060291	long-term synaptic potentiation	9/419	110/18986	0.0818182	3.7074	4.27794	0.000742037	0.0373691	0.0337075	SERPINE2/SNCA/LRRTM2/CRH/NTRK2/GRIN2C/FAM107A/ARC/GRIN2B	9
BP	GO:1901890	positive regulation of cell junction assembly	9/419	110/18986	0.0818182	3.7074	4.27794	0.000742037	0.0373691	0.0337075	SFRP1/ACE2/LRRC4B/ST8SIA2/LRRTM2/NTRK2/LRRN3/SLITRK4/FLRT2	9
BP	GO:0050803	regulation of synapse structure or activity	17/419	318/18986	0.0534591	2.42237	3.84255	0.000749581	0.0373691	0.0337075	CTTNBP2/SLC17A7/ICAM5/NEURL1/LRRC4B/ST8SIA2/SNCA/LRRTM2/NTRK2/SLC7A11/WNT3A/ZNF804A/LRRN3/SLITRK4/FLRT2/ARC/GRIN2B	17
BP	GO:0001558	regulation of cell growth	20/419	408/18986	0.0490196	2.22121	3.74595	0.000791188	0.0384635	0.0346946	IGF1/CDHR2/SGK2/SFRP1/CXCL12/SEMA5A/PAPPA2/OLFM1/SERPINE2/OSGIN1/ERBB2/WNT3A/NRG1/SCGB3A1/PI16/AVPR1A/FAM107A/RGMA/SYT3/CRABP2	20
BP	GO:0035249	synaptic transmission, glutamatergic	9/419	111/18986	0.0810811	3.674	4.24444	0.000792108	0.0384635	0.0346946	SLC17A7/CNR1/SERPINE2/CACNG8/GRIK4/GRIN2C/GRM2/GRIN3A/GRIN2B	9
BP	GO:1903825	organic acid transmembrane transport	11/419	159/18986	0.0691824	3.13484	4.06082	0.000826479	0.0392153	0.0353728	SLC17A7/SLC16A7/ACE2/CD36/SLC47A1/SLC7A11/SLC1A7/SLC6A20/SLC38A11/SLC36A2/SLC38A3	11
BP	GO:0099633	protein localization to postsynaptic specialization membrane	5/419	34/18986	0.147059	6.66362	4.96533	0.000839054	0.0392153	0.0353728	CACNA2D2/OLFM1/ERBB2/RAPSN/NPTX1	5
BP	GO:0099645	neurotransmitter receptor localization to postsynaptic specialization membrane	5/419	34/18986	0.147059	6.66362	4.96533	0.000839054	0.0392153	0.0353728	CACNA2D2/OLFM1/ERBB2/RAPSN/NPTX1	5
BP	GO:0051047	positive regulation of secretion	17/419	322/18986	0.052795	2.39228	3.78525	0.000860627	0.039727	0.0358343	CFTR/SYT7/IGF1/TRPM5/ACHE/CXCL12/CYP19A1/SNCA/CRH/CADPS/AVPR1A/P2RY1/SOX11/FOXL2/C1QTNF12/AVPR1B/KLRC2	17
BP	GO:1901888	regulation of cell junction assembly	15/419	268/18986	0.0559701	2.53616	3.80465	0.000953467	0.0428244	0.0386282	SFRP1/ICAM5/NEURL1/ACE2/LRRC4B/ST8SIA2/SNCA/LRRTM2/NTRK2/WNT3A/FAM107A/LRRN3/SLITRK4/FLRT2/APOD	15
BP	GO:0051180	vitamin transport	6/419	52/18986	0.115385	5.22838	4.58666	0.000962089	0.0428244	0.0386282	ABCG2/SLC19A3/TTPA/SLC47A1/SLC2A14/SLC22A1	6
BP	GO:1903539	protein localization to postsynaptic membrane	6/419	52/18986	0.115385	5.22838	4.58666	0.000962089	0.0428244	0.0386282	CACNA2D2/OLFM1/ERBB2/GRIN2C/RAPSN/NPTX1	6
BP	GO:0060537	muscle tissue development	21/419	447/18986	0.0469799	2.12878	3.62796	0.00101202	0.0436187	0.0393447	CYP26B1/SOX8/TFAP2B/IGF1/XK/NEURL1/HSD17B1/RBM24/TNN/TNNI3/MYLK3/WNT3A/NRG1/PI16/B4GALNT2/SHOX2/WNT10B/SOX11/MYL11/FOXL2/RYR1	21
BP	GO:0120254	olefinic compound metabolic process	11/419	163/18986	0.0674847	3.05791	3.96385	0.0010136	0.0436187	0.0393447	HSD17B1/RDH10/LRAT/CYP2E1/CYP19A1/CYP2C9/AKR1C1/BCO2/ADH4/ABCA4/ADH1C	11
BP	GO:1903532	positive regulation of secretion by cell	16/419	298/18986	0.0536913	2.43289	3.74526	0.00101493	0.0436187	0.0393447	CFTR/SYT7/IGF1/TRPM5/ACHE/CXCL12/CYP19A1/SNCA/CRH/CADPS/AVPR1A/P2RY1/SOX11/FOXL2/C1QTNF12/KLRC2	16
BP	GO:0009636	response to toxic substance	15/419	270/18986	0.0555556	2.51737	3.77232	0.00102756	0.0436595	0.0393815	GUCY2C/AMBP/ABCG2/CD36/TTPA/SLC47A1/SLC7A11/NHERF4/SLC22A1/SLC47A2/MT1X/ADH4/CES1/MT1M/SCN2B	15
BP	GO:0050886	endocrine process	8/419	93/18986	0.0860215	3.89786	4.20833	0.00104431	0.0438729	0.0395739	CMA1/CTSG/ACE2/CYP19A1/CRH/AVPR1A/FOXL2/AVPR1B	8
BP	GO:0007617	mating behavior	5/419	36/18986	0.138889	6.29342	4.77556	0.00109645	0.0453824	0.0409355	CNR1/SEMG1/SERPINE2/AVPR1A/P2RY1	5
BP	GO:0060348	bone development	13/419	217/18986	0.0599078	2.71458	3.81601	0.00111044	0.0453824	0.0409355	CYP26B1/LTF/IGF1/CCN4/HSD17B1/PAPPA2/TNN/AXIN2/SHOX2/PHOSPHO1/RYR1/CCDC154/SP5	13
BP	GO:0015800	acidic amino acid transport	7/419	73/18986	0.0958904	4.34505	4.30155	0.00112858	0.0453824	0.0409355	SLC17A7/SNCA/NTRK2/SLC7A11/SLC1A7/GRM2/AVPR1A	7
BP	GO:0002002	regulation of angiotensin levels in blood	3/419	10/18986	0.3	13.5938	5.98406	0.00114093	0.0453824	0.0409355	CMA1/CTSG/ACE2	3
BP	GO:0008300	isoprenoid catabolic process	3/419	10/18986	0.3	13.5938	5.98406	0.00114093	0.0453824	0.0409355	CYP26B1/CYP2W1/BCO2	3
BP	GO:0070169	positive regulation of biomineral tissue development	6/419	54/18986	0.111111	5.03474	4.46021	0.00117622	0.0462935	0.0417574	CFTR/LTF/NELL1/ADRB2/WNT10B/FZD9	6
BP	GO:0003007	heart morphogenesis	15/419	274/18986	0.0547445	2.48062	3.70852	0.0011904	0.0463635	0.0418205	TNNI3/OLFM1/HTR2B/ADAMTS19/WNT3A/NODAL/NRG1/SYNPO2L/AXIN2/SHOX2/SOX11/FLRT2/RYR1/RBM20/POU5F1	15
BP	GO:0006837	serotonin transport	4/419	22/18986	0.181818	8.23866	5.10324	0.0012478	0.0475102	0.0428549	CNR1/SNCA/CRH/SLC22A1	4
BP	GO:0003018	vascular process in circulatory system	15/419	276/18986	0.0543478	2.46264	3.67703	0.00127964	0.0475102	0.0428549	SLC16A7/ABCG2/ACE2/NTS/CD36/HTR2B/MYLK3/SLC6A20/AVPR1A/ADRB2/P2RY1/ADRA1B/SLC22A1/SLC38A3/AVPR1B	15
BP	GO:0051963	regulation of synapse assembly	11/419	168/18986	0.0654762	2.9669	3.84673	0.00129538	0.0475102	0.0428549	ICAM5/NEURL1/LRRC4B/ST8SIA2/SNCA/LRRTM2/NTRK2/WNT3A/LRRN3/SLITRK4/FLRT2	11
BP	GO:0007215	glutamate receptor signaling pathway	6/419	55/18986	0.109091	4.9432	4.39931	0.00129608	0.0475102	0.0428549	GRIK4/GRIN2C/GRM2/ADRB2/GRIN3A/GRIN2B	6
BP	GO:0045778	positive regulation of ossification	6/419	55/18986	0.109091	4.9432	4.39931	0.00129608	0.0475102	0.0428549	LTF/NELL1/ADRB2/WNT10B/SOX11/FZD9	6
BP	GO:0062237	protein localization to postsynapse	6/419	55/18986	0.109091	4.9432	4.39931	0.00129608	0.0475102	0.0428549	CACNA2D2/OLFM1/ERBB2/GRIN2C/RAPSN/NPTX1	6
BP	GO:0051153	regulation of striated muscle cell differentiation	8/419	97/18986	0.0824742	3.73713	4.05992	0.0013733	0.0498522	0.0449674	CYP26B1/IGF1/RBM24/MYLK3/WNT3A/NRG1/PI16/SHOX2	8
BP	GO:0001990	regulation of systemic arterial blood pressure by hormone	5/419	38/18986	0.131579	5.96219	4.59965	0.00140812	0.0504391	0.0454968	CMA1/CTSG/ACE2/AVPR1A/AVPR1B	5
BP	GO:0050954	sensory perception of mechanical stimulus	12/419	196/18986	0.0612245	2.77424	3.75076	0.00141645	0.0504391	0.0454968	MYO15A/TRPA1/CXCL12/SERPINE2/ESPNL/DCDC2/PCDH15/PIEZO2/COL4A3/MYO7B/CCDC154/ATP6V0A4	12
BP	GO:0045444	fat cell differentiation	14/419	251/18986	0.0557769	2.5274	3.65935	0.00143983	0.0507881	0.0458116	SOX8/TFAP2B/MEDAG/SFRP1/CCN4/SULT1E1/FABP3/TPH1/WNT3A/WIF1/AXIN2/ADRB2/WNT10B/LAMB3	14
BP	GO:0003073	regulation of systemic arterial blood pressure	8/419	98/18986	0.0816327	3.69899	4.02405	0.0014672	0.0512697	0.046246	CMA1/CTSG/TNNI3/ACE2/CRH/AVPR1A/ADRB2/AVPR1B	8
BP	GO:0051346	negative regulation of hydrolase activity	14/419	252/18986	0.0555556	2.51737	3.64265	0.0014947	0.051747	0.0466765	LTF/CST4/AMBP/PZP/NGF/SERPINE2/SNCA/SERPINI1/PTX3/PI16/SERPINA6/CST1/SERPINA5/RARRES1	14
BP	GO:0035524	proline transmembrane transport	3/419	11/18986	0.272727	12.358	5.66042	0.00154319	0.0520474	0.0469475	ACE2/SLC6A20/SLC36A2	3
BP	GO:0038130	ERBB4 signaling pathway	3/419	11/18986	0.272727	12.358	5.66042	0.00154319	0.0520474	0.0469475	ERBB2/NRG1/NRG4	3
BP	GO:0045669	positive regulation of osteoblast differentiation	7/419	77/18986	0.0909091	4.11933	4.12016	0.00154514	0.0520474	0.0469475	LTF/IGF1/HGF/CCN4/NELL1/WNT10B/SOX11	7
BP	GO:0042692	muscle cell differentiation	20/419	432/18986	0.0462963	2.09781	3.4673	0.00157487	0.0525753	0.0474237	CYP26B1/CACNA2D2/IGF1/XK/MYEF2/RBM24/LDB3/MYLK3/WNT3A/NRG1/SCGB3A1/PI16/AVPR1A/SYNPO2L/B4GALNT2/SHOX2/WNT10B/MAPK12/RYR1/ERVFRD-1	20
BP	GO:0050807	regulation of synapse organization	16/419	312/18986	0.0512821	2.32373	3.54159	0.00163166	0.0539892	0.048699	CTTNBP2/ICAM5/NEURL1/LRRC4B/ST8SIA2/SNCA/LRRTM2/NTRK2/SLC7A11/WNT3A/ZNF804A/LRRN3/SLITRK4/FLRT2/ARC/GRIN2B	16
BP	GO:0015804	neutral amino acid transport	6/419	58/18986	0.103448	4.68752	4.2251	0.0017121	0.056154	0.0506517	ACE2/SLC7A11/SLC1A7/SLC6A20/SLC36A2/SLC38A3	6
BP	GO:0009074	aromatic amino acid family catabolic process	4/419	24/18986	0.166667	7.55211	4.82487	0.00175058	0.056426	0.0508971	HGD/HDC/HPD/FTCD	4
BP	GO:0015874	norepinephrine transport	4/419	24/18986	0.166667	7.55211	4.82487	0.00175058	0.056426	0.0508971	SNCA/CRH/P2RY1/SLC22A1	4
BP	GO:0050806	positive regulation of synaptic transmission	11/419	176/18986	0.0625	2.83204	3.66808	0.0018779	0.0600126	0.0541322	SERPINE2/CACNG8/SNCA/LRRTM2/CRH/NTRK2/GRIN2C/RAPSN/FAM107A/ARC/GRIN2B	11
BP	GO:0060078	regulation of postsynaptic membrane potential	10/419	151/18986	0.0662252	3.00084	3.70816	0.00195089	0.0605438	0.0546114	MET/SNCA/GRIK4/GRIN2C/SLC1A7/HTR3A/ADRB2/KCNA2/GRIN3A/GRIN2B	10
BP	GO:0009072	aromatic amino acid metabolic process	5/419	41/18986	0.121951	5.52593	4.35807	0.0019917	0.0605438	0.0546114	HGD/TPH1/HDC/HPD/FTCD	5
BP	GO:0034308	primary alcohol metabolic process	8/419	103/18986	0.0776699	3.51943	3.85147	0.00201582	0.0605438	0.0546114	IGF1/SULT1E1/RDH10/LRAT/AKR1C1/ADH4/ACP3/ADH1C	8
BP	GO:0045926	negative regulation of growth	13/419	232/18986	0.0560345	2.53907	3.54321	0.00201892	0.0605438	0.0546114	CDHR2/SFRP1/SEMA5A/SERPINE2/OSGIN1/WNT3A/SCGB3A1/PI16/ADRB2/RGMA/MT1X/MT1M/STC2	13
BP	GO:0048588	developmental cell growth	13/419	232/18986	0.0560345	2.53907	3.54321	0.00201892	0.0605438	0.0546114	IGF1/CXCL12/SEMA5A/TNN/OLFM1/ST8SIA2/WNT3A/S100B/PI16/RGMA/FOXL2/SYT3/CRABP2	13
BP	GO:0048705	skeletal system morphogenesis	13/419	232/18986	0.0560345	2.53907	3.54321	0.00201892	0.0605438	0.0546114	CYP26B1/LTF/SFRP1/PAPPA2/HOXB8/RDH10/NODAL/AXIN2/SHOX2/WNT10B/PHOSPHO1/SOX11/SP5	13
BP	GO:0098528	skeletal muscle fiber differentiation	3/419	12/18986	0.25	11.3282	5.3762	0.00202407	0.0605438	0.0546114	CYP26B1/RBM24/B4GALNT2	3
BP	GO:0098976	excitatory chemical synaptic transmission	3/419	12/18986	0.25	11.3282	5.3762	0.00202407	0.0605438	0.0546114	GRIN2C/GRIN2B/PVALB	3
BP	GO:0006805	xenobiotic metabolic process	9/419	127/18986	0.0708661	3.21113	3.75577	0.00204269	0.0606161	0.0546766	CYP26B1/CYP2W1/CYP2E1/CYP2C9/UGT2B7/SLC22A1/AKR1C1/UGT2B15/UGT2B17	9
BP	GO:0051955	regulation of amino acid transport	5/419	42/18986	0.119048	5.39436	4.28278	0.00222053	0.0649665	0.0586007	ACE2/SNCA/GRM2/AVPR1A/SLC38A3	5
BP	GO:0042246	tissue regeneration	7/419	82/18986	0.0853659	3.86815	3.90997	0.00222405	0.0649665	0.0586007	IGF1/B4GALNT2/WNT10B/EYS/FZD9/APOD/SPAAR	7
BP	GO:0019722	calcium-mediated signaling	13/419	235/18986	0.0553191	2.50666	3.49122	0.00225932	0.0654854	0.0590687	IGF1/TRPM5/TRPA1/BST1/TNNI3/HTR2B/GRIN2C/CXCR1/AVPR1A/KSR2/NMUR1/RYR1/GRIN2B	13
BP	GO:0014904	myotube cell development	5/419	43/18986	0.116279	5.26891	4.20987	0.00246792	0.0709811	0.064026	IGF1/XK/SHOX2/WNT10B/RYR1	5
BP	GO:0044703	multi-organism reproductive process	12/419	210/18986	0.0571429	2.58929	3.479	0.00252269	0.0711637	0.0641907	AMBP/IGFBP2/CNR1/SEMG1/PZP/ACE2/SERPINE2/CRH/NODAL/AVPR1A/SLC38A3/STC2	12
BP	GO:0060560	developmental growth involved in morphogenesis	13/419	238/18986	0.0546218	2.47506	3.44003	0.00252277	0.0711637	0.0641907	SALL1/SFRP1/CXCL12/SEMA5A/TNN/RDH10/OLFM1/ST8SIA2/WNT3A/S100B/RGMA/SYT3/CRABP2	13
BP	GO:0007320	insemination	3/419	13/18986	0.230769	10.4568	5.12375	0.00258846	0.0711637	0.0641907	SEMG1/SERPINE2/AVPR1A	3
BP	GO:0015824	proline transport	3/419	13/18986	0.230769	10.4568	5.12375	0.00258846	0.0711637	0.0641907	ACE2/SLC6A20/SLC36A2	3
BP	GO:0033604	negative regulation of catecholamine secretion	3/419	13/18986	0.230769	10.4568	5.12375	0.00258846	0.0711637	0.0641907	CNR1/CRH/P2RY1	3
BP	GO:0060732	positive regulation of inositol phosphate biosynthetic process	3/419	13/18986	0.230769	10.4568	5.12375	0.00258846	0.0711637	0.0641907	SNCA/P2RY1/AVPR1B	3
BP	GO:0007416	synapse assembly	14/419	269/18986	0.0520446	2.35828	3.37045	0.00272902	0.0732963	0.0661143	ACHE/ICAM5/NEURL1/PCDHB2/LRRC4B/ST8SIA2/SNCA/LRRTM2/NTRK2/WNT3A/NPTX1/LRRN3/SLITRK4/FLRT2	14
BP	GO:0030501	positive regulation of bone mineralization	5/419	44/18986	0.113636	5.14916	4.13919	0.00273472	0.0732963	0.0661143	LTF/NELL1/ADRB2/WNT10B/FZD9	5
BP	GO:0043403	skeletal muscle tissue regeneration	5/419	44/18986	0.113636	5.14916	4.13919	0.00273472	0.0732963	0.0661143	IGF1/B4GALNT2/WNT10B/EYS/SPAAR	5
BP	GO:0051953	negative regulation of amine transport	4/419	27/18986	0.148148	6.71299	4.4625	0.00274444	0.0732963	0.0661143	CNR1/SNCA/CRH/P2RY1	4
BP	GO:0014706	striated muscle tissue development	19/419	424/18986	0.0448113	2.03052	3.2238	0.00293222	0.0777558	0.0701368	CYP26B1/SOX8/IGF1/XK/NEURL1/HSD17B1/RBM24/TNNI3/MYLK3/WNT3A/NRG1/PI16/B4GALNT2/SHOX2/WNT10B/SOX11/MYL11/FOXL2/RYR1	19
BP	GO:0007422	peripheral nervous system development	7/419	87/18986	0.0804598	3.64585	3.71575	0.00311293	0.0819665	0.073935	SOX8/SOX10/ONECUT2/ERBB2/NTRK2/NRG1/SERPINI1	7
BP	GO:0023061	signal release	21/419	493/18986	0.0425963	1.93015	3.14352	0.00328999	0.086023	0.077594	CFTR/TFAP2B/SYT7/TRPM5/HRH3/SFRP1/CXCL12/CNR1/CYP19A1/SNCA/CPLX2/CRH/PTPRN2/SYN2/CADPS/GRM2/P2RY1/SOX11/KCNA2/FOXL2/C1QTNF12	21
BP	GO:0032370	positive regulation of lipid transport	7/419	88/18986	0.0795455	3.60442	3.67862	0.00331929	0.0861863	0.0777413	LRAT/FABP3/CYP19A1/ABCA8/CRH/AVPR1B/CES1	7
BP	GO:0044706	multi-multicellular organism process	12/419	218/18986	0.0550459	2.49427	3.33343	0.0034199	0.0881863	0.0795453	AMBP/IGFBP2/CNR1/SEMG1/PZP/ACE2/SERPINE2/CRH/NODAL/AVPR1A/SLC38A3/STC2	12
BP	GO:0051960	regulation of nervous system development	20/419	463/18986	0.0431965	1.95735	3.1329	0.00348933	0.0893603	0.0806043	SOX8/SOX10/CXCL12/NEURL1/SEMA5A/LRRC4B/SERPINE2/ST8SIA2/HES6/HAPLN1/LRRTM2/NTRK2/WNT3A/SHOX2/LRRN3/SOX11/SLITRK4/RGMA/FLRT2/CRABP2	20
BP	GO:0050909	sensory perception of taste	6/419	67/18986	0.0895522	4.05785	3.76657	0.00357683	0.0900655	0.0812403	CST4/CD36/WNT10B/CST1/CALHM3/TAS1R3	6
BP	GO:0006910	phagocytosis, recognition	4/419	29/18986	0.137931	6.25002	4.25027	0.00358756	0.0900655	0.0812403	LBP/CD36/COLEC12/PTX3	4
BP	GO:1905954	positive regulation of lipid localization	8/419	113/18986	0.0707965	3.20798	3.53634	0.00358913	0.0900655	0.0812403	LRAT/FABP3/CD36/CYP19A1/ABCA8/CRH/AVPR1B/CES1	8
BP	GO:0032892	positive regulation of organic acid transport	5/419	47/18986	0.106383	4.82049	3.93941	0.00366012	0.0912347	0.082295	FABP3/ACE2/AVPR1A/SLC38A3/AVPR1B	5
BP	GO:0030307	positive regulation of cell growth	10/419	166/18986	0.060241	2.72968	3.36241	0.00387208	0.0955191	0.0861596	IGF1/SFRP1/CXCL12/SEMA5A/ERBB2/WNT3A/NRG1/AVPR1A/SYT3/CRABP2	10
BP	GO:0098742	cell-cell adhesion via plasma-membrane adhesion molecules	14/419	280/18986	0.05	2.26563	3.20507	0.00390415	0.0955191	0.0861596	CDHR2/PCDHB2/PCDHB7/LRRC4B/DSC1/PCDH10/CDHR1/PCDH15/CDH16/DSG4/SELL/PCDHA7/PCDHGC5/PCDHGA9	14
BP	GO:0060485	mesenchyme development	16/419	341/18986	0.0469208	2.12611	3.15222	0.00393468	0.0955191	0.0861596	MEOX1/SOX8/IGF1/HGF/SOX10/SFRP1/RBM24/SEMA5A/RDH10/OLFM1/HTR2B/IL17RD/WNT3A/NODAL/NRG1/AXIN2	16
BP	GO:0006814	sodium ion transport	13/419	251/18986	0.0517928	2.34687	3.22684	0.00397155	0.0955191	0.0861596	TRPM5/NKAIN1/SLC17A7/SLC4A9/FGF12/SERPINE2/SLC10A4/SLC6A20/ADRB2/SLC38A11/SCN4B/SLC38A3/SCN2B	13
BP	GO:0010919	regulation of inositol phosphate biosynthetic process	3/419	15/18986	0.2	9.06253	4.6926	0.00398528	0.0955191	0.0861596	SNCA/P2RY1/AVPR1B	3
BP	GO:0042308	negative regulation of protein import into nucleus	3/419	15/18986	0.2	9.06253	4.6926	0.00398528	0.0955191	0.0861596	CD36/CABP1/APOD	3
BP	GO:0046189	phenol-containing compound biosynthetic process	5/419	48/18986	0.104167	4.72007	3.87655	0.0040131	0.0955732	0.0862084	TPH1/HDC/PNMT/SNCA/SLC7A11	5
BP	GO:0031623	receptor internalization	9/419	141/18986	0.0638298	2.8923	3.38799	0.00412376	0.097587	0.0880249	ACHE/CD36/CACNG8/SNCA/LRRTM2/WNT3A/NRG1/CXCR1/ARC	9
BP	GO:0048546	digestive tract morphogenesis	5/419	49/18986	0.102041	4.62374	3.81541	0.00438976	0.103228	0.0931134	SOX10/SFRP1/NODAL/SHOX2/SOX11	5
BP	GO:0099072	regulation of postsynaptic membrane neurotransmitter receptor levels	8/419	117/18986	0.0683761	3.0983	3.42001	0.00443432	0.103624	0.0934708	CACNA2D2/OLFM1/ERBB2/CACNG8/NRG1/RAPSN/NPTX1/ARC	8
BP	GO:0014033	neural crest cell differentiation	7/419	93/18986	0.0752688	3.41063	3.50076	0.0045117	0.104778	0.0945112	SOX8/SOX10/SFRP1/SEMA5A/RDH10/HTR2B/NRG1	7
BP	GO:0014047	glutamate secretion	4/419	31/18986	0.129032	5.84679	4.05709	0.00459101	0.105312	0.0949926	SNCA/NTRK2/GRM2/AVPR1A	4
BP	GO:0099505	regulation of presynaptic membrane potential	4/419	31/18986	0.129032	5.84679	4.05709	0.00459101	0.105312	0.0949926	GRIK4/HTR3A/KCNA2/GRIN2B	4
BP	GO:0016055	Wnt signaling pathway	20/419	476/18986	0.0420168	1.90389	3.00026	0.00473561	0.107966	0.0973869	SOX10/SPEF1/SALL1/SFRP1/DKK4/CCN4/SEMA5A/IGFBP2/TNN/KREMEN2/DCDC2/WNT3A/WIF1/AXIN2/WNT10B/TRABD2A/FZD9/POU5F1/PPM1N/TPBGL	20
BP	GO:0045600	positive regulation of fat cell differentiation	6/419	71/18986	0.084507	3.82924	3.58787	0.00476984	0.108087	0.0974964	MEDAG/SFRP1/SULT1E1/TPH1/WIF1/AXIN2	6
BP	GO:0072531	pyrimidine-containing compound transmembrane transport	3/419	16/18986	0.1875	8.49612	4.50614	0.00482541	0.108688	0.0980381	SLC19A3/SLC47A1/SLC22A1	3
BP	GO:0045055	regulated exocytosis	12/419	229/18986	0.0524017	2.37446	3.14348	0.00505711	0.113225	0.10213	SYT7/SYT13/TPH1/SNCA/CPLX2/SYN2/CADPS/RAB26/P2RY1/FCER1A/KLRC2/SYT3	12
BP	GO:0015908	fatty acid transport	8/419	120/18986	0.0666667	3.02084	3.33599	0.00516273	0.114901	0.103643	FABP3/CD36/RBP7/CRABP1/SLC22A1/PLA2G2C/AVPR1B/CRABP2	8
BP	GO:0089718	amino acid import across plasma membrane	5/419	51/18986	0.0980392	4.44242	3.69792	0.00521744	0.115432	0.104121	ACE2/SLC47A1/SLC7A11/SLC6A20/SLC38A3	5
BP	GO:0045598	regulation of fat cell differentiation	9/419	147/18986	0.0612245	2.77424	3.24403	0.00540916	0.11897	0.107312	MEDAG/SFRP1/CCN4/SULT1E1/TPH1/WNT3A/WIF1/AXIN2/WNT10B	9
BP	GO:0048841	regulation of axon extension involved in axon guidance	3/419	17/18986	0.176471	7.99635	4.33526	0.00576449	0.123199	0.111127	CXCL12/SEMA5A/WNT3A	3
BP	GO:0035774	positive regulation of insulin secretion involved in cellular response to glucose stimulus	4/419	33/18986	0.121212	5.49244	3.88009	0.00576772	0.123199	0.111127	CFTR/TRPM5/CRH/C1QTNF12	4
BP	GO:0060295	regulation of cilium movement involved in cell motility	4/419	33/18986	0.121212	5.49244	3.88009	0.00576772	0.123199	0.111127	SEMG1/CATSPER1/TPPP2/CFAP45	4
BP	GO:1902019	regulation of cilium-dependent cell motility	4/419	33/18986	0.121212	5.49244	3.88009	0.00576772	0.123199	0.111127	SEMG1/CATSPER1/TPPP2/CFAP45	4
BP	GO:0031099	regeneration	11/419	204/18986	0.0539216	2.44333	3.11352	0.00578327	0.123199	0.111127	IGF1/CXCL12/OMG/B4GALNT2/WNT10B/RGMA/RTN4RL1/EYS/FZD9/APOD/SPAAR	11
BP	GO:0010975	regulation of neuron projection development	19/419	452/18986	0.0420354	1.90474	2.92447	0.00579913	0.123199	0.111127	XK/SFRP1/CXCL12/SEMA5A/CNR1/TNN/TBR1/NTRK2/WNT3A/SERPINI1/SHOX2/ZNF804A/KNDC1/NDNF/RGMA/RTN4RL1/ARC/GPC2/CRABP2	19
BP	GO:0031640	killing of cells of another organism	8/419	124/18986	0.0645161	2.9234	3.22795	0.00627215	0.131014	0.118177	LTF/LYZ/CTSG/CXCL12/SEMG1/TREM1/NTS/CXCL13	8
BP	GO:0031644	regulation of nervous system process	8/419	124/18986	0.0645161	2.9234	3.22795	0.00627215	0.131014	0.118177	SOX10/FGF12/GRIN2C/AVPR1A/ADRB2/SHISA9/GRIN2B/ACP3	8
BP	GO:0141061	disruption of cell in another organism	8/419	124/18986	0.0645161	2.9234	3.22795	0.00627215	0.131014	0.118177	LTF/LYZ/CTSG/CXCL12/SEMG1/TREM1/NTS/CXCL13	8
BP	GO:0031338	regulation of vesicle fusion	4/419	34/18986	0.117647	5.3309	3.79692	0.00642487	0.132901	0.119878	SYT7/SNCA/CPLX2/SYT3	4
BP	GO:2000241	regulation of reproductive process	11/419	207/18986	0.0531401	2.40792	3.05962	0.00643355	0.132901	0.119878	IGF1/SFRP1/CNR1/SEMG1/ZP1/NODAL/HPGDS/P2RY1/TPPP2/SYCP2/OOEP	11
BP	GO:0001952	regulation of cell-matrix adhesion	8/419	125/18986	0.064	2.90001	3.20162	0.0065758	0.134692	0.121494	NEXMIF/SFRP1/BST1/ONECUT2/CD36/FAM107A/PKHD1/APOD	8
BP	GO:0097120	receptor localization to synapse	6/419	76/18986	0.0789474	3.57731	3.38197	0.00664387	0.134692	0.121494	CACNA2D2/OLFM1/ERBB2/CACNG8/RAPSN/NPTX1	6
BP	GO:2000242	negative regulation of reproductive process	6/419	76/18986	0.0789474	3.57731	3.38197	0.00664387	0.134692	0.121494	IGF1/SEMG1/ZP1/NODAL/HPGDS/SYCP2	6
BP	GO:0060349	bone morphogenesis	7/419	100/18986	0.07	3.17189	3.27121	0.00669104	0.134692	0.121494	CYP26B1/LTF/PAPPA2/AXIN2/SHOX2/PHOSPHO1/SP5	7
BP	GO:0030177	positive regulation of Wnt signaling pathway	9/419	152/18986	0.0592105	2.68299	3.12948	0.00670037	0.134692	0.121494	SALL1/SFRP1/CCN4/SEMA5A/WNT3A/WNT10B/FZD9/POU5F1/PPM1N	9
BP	GO:0001991	regulation of systemic arterial blood pressure by circulatory renin-angiotensin	3/419	18/18986	0.166667	7.55211	4.1778	0.00680545	0.135349	0.122087	CMA1/CTSG/ACE2	3
BP	GO:0060221	retinal rod cell differentiation	3/419	18/18986	0.166667	7.55211	4.1778	0.00680545	0.135349	0.122087	SOX8/NTRK2/RORB	3
BP	GO:0006836	neurotransmitter transport	11/419	209/18986	0.0526316	2.38488	3.02421	0.006898	0.136464	0.123092	SYT7/HRH3/SLC17A7/SNCA/CPLX2/PTPRN2/SYN2/SLC1A7/CADPS/P2RY1/SLC22A1	11
BP	GO:0051966	regulation of synaptic transmission, glutamatergic	6/419	77/18986	0.0779221	3.53086	3.34287	0.00707475	0.138513	0.124941	CNR1/SERPINE2/CACNG8/GRIN2C/GRM2/GRIN2B	6
BP	GO:0006066	alcohol metabolic process	16/419	363/18986	0.0440771	1.99725	2.88187	0.0070757	0.138513	0.124941	CFTR/IGF1/SULT1E1/RDH10/LRAT/CYP2C9/SNCA/LIPC/P2RY1/AKR1C1/SPTSSB/AVPR1B/ADH4/CES1/ACP3/ADH1C	16
BP	GO:0141060	disruption of anatomical structure in another organism	8/419	127/18986	0.0629921	2.85434	3.14973	0.00721635	0.140531	0.126761	LTF/LYZ/CTSG/CXCL12/SEMG1/TREM1/NTS/CXCL13	8
BP	GO:0007160	cell-matrix adhesion	12/419	241/18986	0.0497925	2.25623	2.94834	0.00750002	0.144296	0.130157	NEXMIF/COL17A1/SFRP1/BST1/ONECUT2/TNN/LYVE1/CD36/ITGAD/FAM107A/PKHD1/APOD	12
BP	GO:0019226	transmission of nerve impulse	6/419	78/18986	0.0769231	3.48559	3.30442	0.00752549	0.144296	0.130157	FGF12/CACNG8/NTRK2/AVPR1A/SCN4B/KCNA2	6
BP	GO:0050772	positive regulation of axonogenesis	6/419	78/18986	0.0769231	3.48559	3.30442	0.00752549	0.144296	0.130157	CXCL12/SEMA5A/NTRK2/WNT3A/SHOX2/CRABP2	6
BP	GO:0017157	regulation of exocytosis	10/419	183/18986	0.0546448	2.4761	3.01418	0.00759787	0.144941	0.130739	CFTR/SYT7/SYT13/SNCA/CPLX2/CADPS/RAB26/P2RY1/KLRC2/SYT3	10
BP	GO:0070167	regulation of biomineral tissue development	7/419	103/18986	0.0679612	3.0795	3.17895	0.00783242	0.147902	0.133409	CFTR/LTF/NELL1/ADRB2/WNT10B/PHOSPHO1/FZD9	7
BP	GO:1905606	regulation of presynapse assembly	4/419	36/18986	0.111111	5.03474	3.64002	0.00788401	0.147902	0.133409	LRRC4B/SNCA/WNT3A/SLITRK4	4
BP	GO:0008037	cell recognition	9/419	156/18986	0.0576923	2.61419	3.04112	0.00789377	0.147902	0.133409	SEMA5A/CNR1/TNN/LBP/CD36/ZP1/COLEC12/PTX3/PCDHA7	9
BP	GO:0014048	regulation of glutamate secretion	3/419	19/18986	0.157895	7.15463	4.032	0.00795084	0.147902	0.133409	SNCA/GRM2/AVPR1A	3
BP	GO:0090201	negative regulation of release of cytochrome c from mitochondria	3/419	19/18986	0.157895	7.15463	4.032	0.00795084	0.147902	0.133409	IGF1/HGF/CLU	3
BP	GO:0006898	receptor-mediated endocytosis	13/419	275/18986	0.0472727	2.14205	2.8658	0.0083698	0.154924	0.139744	ACHE/CLU/ACE2/LYVE1/CD36/CACNG8/SNCA/LRRTM2/WNT3A/NRG1/CXCR1/ADRB2/ARC	13
BP	GO:0014032	neural crest cell development	6/419	80/18986	0.075	3.39845	3.22936	0.00848851	0.155581	0.140336	SOX8/SOX10/SEMA5A/RDH10/HTR2B/NRG1	6
BP	GO:0035914	skeletal muscle cell differentiation	6/419	80/18986	0.075	3.39845	3.22936	0.00848851	0.155581	0.140336	CYP26B1/SOX8/RBM24/WNT3A/B4GALNT2/SOX11	6
BP	GO:0060828	regulation of canonical Wnt signaling pathway	13/419	276/18986	0.0471014	2.13429	2.85157	0.00861364	0.156943	0.141565	SOX10/SFRP1/DKK4/SEMA5A/IGFBP2/TNN/WNT3A/AXIN2/WNT10B/FZD9/POU5F1/PPM1N/TPBGL	13
BP	GO:0099174	regulation of presynapse organization	4/419	37/18986	0.108108	4.89866	3.56587	0.00868873	0.156943	0.141565	LRRC4B/SNCA/WNT3A/SLITRK4	4
BP	GO:0099601	regulation of neurotransmitter receptor activity	4/419	37/18986	0.108108	4.89866	3.56587	0.00868873	0.156943	0.141565	CACNG8/CRH/ARC/SHISA9	4
BP	GO:0050679	positive regulation of epithelial cell proliferation	11/419	216/18986	0.0509259	2.30759	2.9034	0.00873316	0.156987	0.141605	IGF1/SFRP1/CXCL12/ODAM/SEMA5A/HTR2B/ERBB2/WNT3A/NODAL/PKHD1/SOX11	11
BP	GO:0042220	response to cocaine	5/419	58/18986	0.0862069	3.90626	3.32995	0.00898138	0.159967	0.144293	CNR1/ST8SIA2/CRH/GRM2/ARC	5
BP	GO:0015918	sterol transport	8/419	132/18986	0.0606061	2.74622	3.02431	0.00902318	0.159967	0.144293	CFTR/SYT7/CLU/CD36/ABCA8/LIPC/CES1/MTTP	8
BP	GO:0050769	positive regulation of neurogenesis	12/419	247/18986	0.048583	2.20142	2.85505	0.00902732	0.159967	0.144293	SOX8/SOX10/CXCL12/NEURL1/SEMA5A/SERPINE2/HAPLN1/NTRK2/WNT3A/SHOX2/SOX11/CRABP2	12
BP	GO:0006835	dicarboxylic acid transport	7/419	106/18986	0.0660377	2.99234	3.09	0.00911144	0.160697	0.144951	SLC17A7/SNCA/NTRK2/SLC7A11/SLC1A7/GRM2/AVPR1A	7
BP	GO:0043691	reverse cholesterol transport	3/419	20/18986	0.15	6.7969	3.89641	0.00920291	0.161548	0.145718	CLU/LIPC/CES1	3
BP	GO:0002028	regulation of sodium ion transport	6/419	82/18986	0.0731707	3.31556	3.15666	0.00953687	0.16523	0.14904	NKAIN1/FGF12/SERPINE2/ADRB2/SCN4B/SCN2B	6
BP	GO:0030500	regulation of bone mineralization	6/419	82/18986	0.0731707	3.31556	3.15666	0.00953687	0.16523	0.14904	LTF/NELL1/ADRB2/WNT10B/PHOSPHO1/FZD9	6
BP	GO:0021696	cerebellar cortex morphogenesis	4/419	38/18986	0.105263	4.76975	3.49433	0.00954527	0.16523	0.14904	FAIM2/SERPINE2/KNDC1/CEND1	4
BP	GO:0051480	regulation of cytosolic calcium ion concentration	5/419	59/18986	0.0847458	3.84006	3.28211	0.00963974	0.166097	0.149822	CNR1/TRPC3/P2RY1/FZD9/RYR1	5
BP	GO:0006816	calcium ion transport	18/419	445/18986	0.0404494	1.83287	2.67075	0.0103638	0.173997	0.156947	CACNA2D2/TRPM5/TRPA1/CXCL12/SEMG1/HTR2B/TRPC3/CACNG8/SNCA/CRH/WNT3A/GRIN2C/CATSPER1/CALHM3/RYR1/GRIN3A/GRIN2B/STC2	18
BP	GO:0048741	skeletal muscle fiber development	4/419	39/18986	0.102564	4.64745	3.42526	0.0104549	0.173997	0.156947	XK/SHOX2/WNT10B/RYR1	4
BP	GO:0050974	detection of mechanical stimulus involved in sensory perception	4/419	39/18986	0.102564	4.64745	3.42526	0.0104549	0.173997	0.156947	TRPA1/CXCL12/SERPINE2/PIEZO2	4
BP	GO:0060079	excitatory postsynaptic potential	7/419	109/18986	0.0642202	2.90999	3.00413	0.0105372	0.173997	0.156947	MET/SNCA/GRIN2C/SLC1A7/HTR3A/ADRB2/GRIN2B	7
BP	GO:0031340	positive regulation of vesicle fusion	3/419	21/18986	0.142857	6.47324	3.7698	0.0105636	0.173997	0.156947	SYT7/SNCA/SYT3	3
BP	GO:0035461	vitamin transmembrane transport	3/419	21/18986	0.142857	6.47324	3.7698	0.0105636	0.173997	0.156947	SLC19A3/SLC47A1/SLC22A1	3
BP	GO:0048670	regulation of collateral sprouting	3/419	21/18986	0.142857	6.47324	3.7698	0.0105636	0.173997	0.156947	WNT3A/RGMA/CRABP2	3
BP	GO:0048846	axon extension involved in axon guidance	3/419	21/18986	0.142857	6.47324	3.7698	0.0105636	0.173997	0.156947	CXCL12/SEMA5A/WNT3A	3
BP	GO:0052695	cellular glucuronidation	3/419	21/18986	0.142857	6.47324	3.7698	0.0105636	0.173997	0.156947	UGT2B7/UGT2B15/UGT2B17	3
BP	GO:1902284	neuron projection extension involved in neuron projection guidance	3/419	21/18986	0.142857	6.47324	3.7698	0.0105636	0.173997	0.156947	CXCL12/SEMA5A/WNT3A	3
BP	GO:0010810	regulation of cell-substrate adhesion	11/419	223/18986	0.0493274	2.23515	2.78717	0.0109256	0.17917	0.161614	NEXMIF/CCDC80/SFRP1/BST1/ONECUT2/CD36/FAM107A/PKHD1/NDNF/APOD/VIT	11
BP	GO:0048709	oligodendrocyte differentiation	7/419	110/18986	0.0636364	2.88353	2.97616	0.0110466	0.179707	0.162099	SOX8/SOX10/CLU/ERBB2/NTRK2/SOX11/MAL	7
BP	GO:0042908	xenobiotic transport	5/419	61/18986	0.0819672	3.71415	3.1895	0.0110545	0.179707	0.162099	ABCG2/ABCA8/SLC47A1/SLC22A1/SLC47A2	5
BP	GO:0043523	regulation of neuron apoptotic process	12/419	254/18986	0.0472441	2.14076	2.74953	0.0111042	0.179734	0.162123	TFAP2B/CLU/NGF/FAIM2/ST8SIA2/SNCA/NTRK2/RAPSN/NDNF/FZD9/PCDHGC5/CASP14	12
BP	GO:1901617	organic hydroxy compound biosynthetic process	12/419	255/18986	0.0470588	2.13236	2.73474	0.0114287	0.184189	0.166141	CFTR/HSD17B1/TPH1/CYP19A1/HDC/PNMT/SNCA/SLC7A11/P2RY1/SPTSSB/AVPR1B/CES1	12
BP	GO:0051147	regulation of muscle cell differentiation	9/419	166/18986	0.0542169	2.45671	2.83178	0.0115839	0.18589	0.167675	CYP26B1/IGF1/RBM24/MYLK3/WNT3A/NRG1/PI16/SHOX2/MAPK12	9
BP	GO:0009410	response to xenobiotic stimulus	18/419	451/18986	0.0399113	1.80849	2.6104	0.0117646	0.187982	0.169563	CYP26B1/TFAP2B/CYP2W1/SOX10/TRPA1/SFRP1/IGFBP2/CYP2E1/HTR2B/CYP2C9/SNCA/CRH/GRM2/UGT2B7/SLC22A1/AKR1C1/UGT2B15/UGT2B17	18
BP	GO:0048864	stem cell development	6/419	86/18986	0.0697674	3.16135	3.01776	0.0119049	0.189063	0.170538	SOX8/SOX10/SEMA5A/RDH10/HTR2B/NRG1	6
BP	GO:0098754	detoxification	9/419	167/18986	0.0538922	2.442	2.81168	0.0120136	0.189063	0.170538	AMBP/ABCG2/CD36/SLC47A1/SLC22A1/SLC47A2/MT1X/ADH4/MT1M	9
BP	GO:0009713	catechol-containing compound biosynthetic process	3/419	22/18986	0.136364	6.179	3.65118	0.0120345	0.189063	0.170538	HDC/PNMT/SNCA	3
BP	GO:0042423	catecholamine biosynthetic process	3/419	22/18986	0.136364	6.179	3.65118	0.0120345	0.189063	0.170538	HDC/PNMT/SNCA	3
BP	GO:0035136	forelimb morphogenesis	4/419	41/18986	0.097561	4.42075	3.29387	0.0124378	0.193771	0.174784	TFAP2B/RDH10/SHOX2/CRABP2	4
BP	GO:0051954	positive regulation of amine transport	4/419	41/18986	0.097561	4.42075	3.29387	0.0124378	0.193771	0.174784	CXCL12/ACE2/AVPR1A/SLC38A3	4
BP	GO:0071466	cellular response to xenobiotic stimulus	10/419	198/18986	0.0505051	2.28852	2.73794	0.0127752	0.198201	0.17878	CYP26B1/CYP2W1/SOX10/CYP2E1/CYP2C9/UGT2B7/SLC22A1/AKR1C1/UGT2B15/UGT2B17	10
BP	GO:0043524	negative regulation of neuron apoptotic process	9/419	170/18986	0.0529412	2.3989	2.75227	0.0133742	0.206638	0.18639	TFAP2B/CLU/NGF/FAIM2/SNCA/NTRK2/NDNF/FZD9/PCDHGC5	9
BP	GO:0046883	regulation of hormone secretion	12/419	261/18986	0.045977	2.08334	2.64738	0.0135318	0.208212	0.18781	CFTR/TFAP2B/SYT7/TRPM5/SFRP1/CNR1/CYP19A1/CRH/P2RY1/SOX11/FOXL2/C1QTNF12	12
BP	GO:0048638	regulation of developmental growth	14/419	325/18986	0.0430769	1.95193	2.60028	0.0136238	0.208769	0.188312	CACNA2D2/IGF1/CXCL12/SEMA5A/OLFM1/WNT3A/NRG1/PI16/ADRB2/RGMA/SYT3/SPAAR/STC2/CRABP2	14
BP	GO:0045445	myoblast differentiation	7/419	115/18986	0.0608696	2.75816	2.84087	0.0138645	0.21159	0.190857	SOX8/IGF1/RBM24/WNT3A/NRG1/WNT10B/MAPK12	7
BP	GO:0035418	protein localization to synapse	6/419	89/18986	0.0674157	3.05479	2.91881	0.0139329	0.211769	0.191019	CACNA2D2/OLFM1/ERBB2/GRIN2C/RAPSN/NPTX1	6
BP	GO:0022617	extracellular matrix disassembly	5/419	65/18986	0.0769231	3.48559	3.01547	0.0142956	0.21624	0.195052	CMA1/CTSG/KLK4/TPSAB1/TMPRSS6	5
BP	GO:0030509	BMP signaling pathway	9/419	172/18986	0.0523256	2.37101	2.71335	0.0143427	0.21624	0.195052	TFAP2B/SFRP1/SLC39A5/DSG4/SOX11/RGMA/TMPRSS6/SKOR1/POU5F1	9
BP	GO:0090263	positive regulation of canonical Wnt signaling pathway	7/419	116/18986	0.0603448	2.73438	2.81468	0.0144845	0.217501	0.196189	SFRP1/SEMA5A/WNT3A/WNT10B/FZD9/POU5F1/PPM1N	7
BP	GO:0031589	cell-substrate adhesion	15/419	361/18986	0.0415512	1.8828	2.54395	0.0147127	0.220043	0.198482	NEXMIF/COL17A1/CCDC80/SFRP1/BST1/ONECUT2/TNN/LYVE1/CD36/ITGAD/FAM107A/PKHD1/NDNF/APOD/VIT	15
BP	GO:0030308	negative regulation of cell growth	9/419	173/18986	0.0520231	2.35731	2.6941	0.014846	0.220201	0.198625	CDHR2/SFRP1/SEMA5A/SERPINE2/OSGIN1/WNT3A/SCGB3A1/PI16/RGMA	9
BP	GO:0006766	vitamin metabolic process	7/419	117/18986	0.0598291	2.71101	2.78877	0.0151241	0.220201	0.198625	CYP26B1/CYP2W1/RDH10/LRAT/SLC19A3/TTPA/ACP3	7
BP	GO:0017156	calcium-ion regulated exocytosis	5/419	66/18986	0.0757576	3.43278	2.9741	0.0151955	0.220201	0.198625	SYT7/SYT13/SYN2/CADPS/SYT3	5
BP	GO:0072348	sulfur compound transport	5/419	66/18986	0.0757576	3.43278	2.9741	0.0151955	0.220201	0.198625	ABCG2/SLC19A3/SLC47A1/SLC7A11/SLC22A1	5
BP	GO:0003081	regulation of systemic arterial blood pressure by renin-angiotensin	3/419	24/18986	0.125	5.66408	3.43456	0.0153122	0.220201	0.198625	CMA1/CTSG/ACE2	3
BP	GO:0021533	cell differentiation in hindbrain	3/419	24/18986	0.125	5.66408	3.43456	0.0153122	0.220201	0.198625	FAIM2/KNDC1/CEND1	3
BP	GO:0046823	negative regulation of nucleocytoplasmic transport	3/419	24/18986	0.125	5.66408	3.43456	0.0153122	0.220201	0.198625	CD36/CABP1/APOD	3
BP	GO:0051131	chaperone-mediated protein complex assembly	3/419	24/18986	0.125	5.66408	3.43456	0.0153122	0.220201	0.198625	SPMAP2/CLU/TMEM35A	3
BP	GO:0051957	positive regulation of amino acid transport	3/419	24/18986	0.125	5.66408	3.43456	0.0153122	0.220201	0.198625	ACE2/AVPR1A/SLC38A3	3
BP	GO:2001026	regulation of endothelial cell chemotaxis	3/419	24/18986	0.125	5.66408	3.43456	0.0153122	0.220201	0.198625	MET/SEMA5A/CXCL13	3
BP	GO:0010469	regulation of signaling receptor activity	6/419	91/18986	0.0659341	2.98765	2.85514	0.0154117	0.220783	0.199149	ACE2/CACNG8/CRH/P2RY1/ARC/SHISA9	6
BP	GO:0003352	regulation of cilium movement	4/419	44/18986	0.0909091	4.11933	3.11183	0.0158373	0.223101	0.201241	SEMG1/CATSPER1/TPPP2/CFAP45	4
BP	GO:0045494	photoreceptor cell maintenance	4/419	44/18986	0.0909091	4.11933	3.11183	0.0158373	0.223101	0.201241	ESRRB/CDHR1/PCDH15/ABCA4	4
BP	GO:0007269	neurotransmitter secretion	8/419	146/18986	0.0547945	2.48288	2.702	0.0158719	0.223101	0.201241	SYT7/HRH3/SNCA/CPLX2/PTPRN2/SYN2/CADPS/P2RY1	8
BP	GO:0050770	regulation of axonogenesis	8/419	146/18986	0.0547945	2.48288	2.702	0.0158719	0.223101	0.201241	XK/CXCL12/SEMA5A/NTRK2/WNT3A/SHOX2/RGMA/CRABP2	8
BP	GO:0099643	signal release from synapse	8/419	146/18986	0.0547945	2.48288	2.702	0.0158719	0.223101	0.201241	SYT7/HRH3/SNCA/CPLX2/PTPRN2/SYN2/CADPS/P2RY1	8
BP	GO:0055001	muscle cell development	10/419	205/18986	0.0487805	2.21037	2.61745	0.0159457	0.223299	0.201419	CACNA2D2/IGF1/XK/LDB3/MYLK3/PI16/SYNPO2L/SHOX2/WNT10B/RYR1	10
BP	GO:0035773	insulin secretion involved in cellular response to glucose stimulus	5/419	67/18986	0.0746269	3.38154	2.93351	0.0161324	0.225072	0.203018	CFTR/TRPM5/CRH/PTPRN2/C1QTNF12	5
BP	GO:0099565	chemical synaptic transmission, postsynaptic	7/419	119/18986	0.0588235	2.66545	2.73776	0.0164631	0.228135	0.205781	MET/SNCA/GRIN2C/SLC1A7/HTR3A/ADRB2/GRIN2B	7
BP	GO:0046887	positive regulation of hormone secretion	8/419	147/18986	0.0544218	2.46599	2.68042	0.0164741	0.228135	0.205781	CFTR/TRPM5/CYP19A1/CRH/P2RY1/SOX11/FOXL2/C1QTNF12	8
BP	GO:0042180	cellular ketone metabolic process	11/419	237/18986	0.0464135	2.10312	2.56714	0.0165493	0.228331	0.205958	HSD17B1/CNR1/RDH10/FABP3/CYP19A1/SNCA/SLC7A11/AVPR1A/AKR1C1/ADH4/CES1	11
BP	GO:0032886	regulation of microtubule-based process	12/419	269/18986	0.0446097	2.02138	2.53447	0.0167809	0.230676	0.208073	SPEF1/MET/SEMG1/TRIM54/ERBB2/SNCA/WNT3A/FAM107A/PKHD1/CATSPER1/TPPP2/CFAP45	12
BP	GO:0008202	steroid metabolic process	14/419	334/18986	0.0419162	1.89933	2.49099	0.0168799	0.231186	0.208533	CFTR/HSD17B1/SULT1E1/CYP2E1/CYP19A1/CYP2C9/CRH/LIPC/SERPINA6/UGT2B7/AKR1C1/UGT2B15/UGT2B17/CES1	14
BP	GO:0055002	striated muscle cell development	9/419	177/18986	0.0508475	2.30403	2.61839	0.0169897	0.231842	0.209124	IGF1/XK/LDB3/MYLK3/PI16/SYNPO2L/SHOX2/WNT10B/RYR1	9
BP	GO:1901861	regulation of muscle tissue development	4/419	45/18986	0.0888889	4.02779	3.05473	0.0170876	0.231939	0.209213	TNN/WNT3A/SHOX2/WNT10B	4
BP	GO:0071280	cellular response to copper ion	3/419	25/18986	0.12	5.43752	3.33519	0.017121	0.231939	0.209213	SNCA/MT1X/MT1M	3
BP	GO:0045861	negative regulation of proteolysis	13/419	303/18986	0.0429043	1.94411	2.48863	0.0175771	0.237259	0.214011	LTF/CST4/AMBP/PZP/NGF/SERPINE2/SNCA/SERPINI1/PI16/SERPINA6/CST1/SERPINA5/RARRES1	13
BP	GO:0006874	intracellular calcium ion homeostasis	13/419	304/18986	0.0427632	1.93771	2.47592	0.018009	0.242214	0.218481	XK/TRPA1/CXCL12/CNR1/TNNI3/HTR2B/TRPC3/SNCA/P2RY1/PKHD1/FZD9/RYR1/STC2	13
BP	GO:0021587	cerebellum morphogenesis	4/419	46/18986	0.0869565	3.94023	2.99924	0.0183979	0.245677	0.221604	FAIM2/SERPINE2/KNDC1/CEND1	4
BP	GO:0048483	autonomic nervous system development	4/419	46/18986	0.0869565	3.94023	2.99924	0.0183979	0.245677	0.221604	SOX8/TFAP2B/SOX10/SOX11	4
BP	GO:0006063	uronic acid metabolic process	3/419	26/18986	0.115385	5.22838	3.24103	0.0190438	0.246473	0.222322	UGT2B7/UGT2B15/UGT2B17	3
BP	GO:0019585	glucuronate metabolic process	3/419	26/18986	0.115385	5.22838	3.24103	0.0190438	0.246473	0.222322	UGT2B7/UGT2B15/UGT2B17	3
BP	GO:0048641	regulation of skeletal muscle tissue development	3/419	26/18986	0.115385	5.22838	3.24103	0.0190438	0.246473	0.222322	WNT3A/SHOX2/WNT10B	3
BP	GO:0048762	mesenchymal cell differentiation	12/419	274/18986	0.0437956	1.9845	2.46587	0.0190908	0.246473	0.222322	SOX8/IGF1/HGF/SOX10/SFRP1/SEMA5A/RDH10/OLFM1/HTR2B/IL17RD/NRG1/AXIN2	12
BP	GO:0048645	animal organ formation	5/419	70/18986	0.0714286	3.23662	2.81623	0.0191718	0.246473	0.222322	RDH10/TBR1/AXIN2/RBM20/POU5F1	5
BP	GO:0030178	negative regulation of Wnt signaling pathway	9/419	181/18986	0.0497238	2.25312	2.54469	0.0193514	0.246473	0.222322	SOX10/SFRP1/DKK4/IGFBP2/TNN/WIF1/AXIN2/TRABD2A/TPBGL	9
BP	GO:0051402	neuron apoptotic process	13/419	307/18986	0.0423453	1.91878	2.43806	0.0193528	0.246473	0.222322	TFAP2B/CLU/NGF/FAIM2/ST8SIA2/SNCA/CRH/NTRK2/RAPSN/NDNF/FZD9/PCDHGC5/CASP14	13
BP	GO:0030301	cholesterol transport	7/419	123/18986	0.0569106	2.57877	2.6388	0.0193888	0.246473	0.222322	CFTR/SYT7/CLU/CD36/ABCA8/LIPC/CES1	7
BP	GO:0001820	serotonin secretion	2/419	10/18986	0.2	9.06253	3.83098	0.0194462	0.246473	0.222322	CNR1/CRH	2
BP	GO:0021683	cerebellar granular layer morphogenesis	2/419	10/18986	0.2	9.06253	3.83098	0.0194462	0.246473	0.222322	SERPINE2/KNDC1	2
BP	GO:0038129	ERBB3 signaling pathway	2/419	10/18986	0.2	9.06253	3.83098	0.0194462	0.246473	0.222322	ERBB2/NRG1	2
BP	GO:0046548	retinal rod cell development	2/419	10/18986	0.2	9.06253	3.83098	0.0194462	0.246473	0.222322	NTRK2/RORB	2
BP	GO:0048672	positive regulation of collateral sprouting	2/419	10/18986	0.2	9.06253	3.83098	0.0194462	0.246473	0.222322	WNT3A/CRABP2	2
BP	GO:0048843	negative regulation of axon extension involved in axon guidance	2/419	10/18986	0.2	9.06253	3.83098	0.0194462	0.246473	0.222322	SEMA5A/WNT3A	2
BP	GO:1904338	regulation of dopaminergic neuron differentiation	2/419	10/18986	0.2	9.06253	3.83098	0.0194462	0.246473	0.222322	SFRP1/WNT3A	2
BP	GO:0006775	fat-soluble vitamin metabolic process	4/419	47/18986	0.0851064	3.8564	2.9453	0.0197688	0.248874	0.224488	CYP26B1/CYP2W1/LRAT/TTPA	4
BP	GO:0097106	postsynaptic density organization	4/419	47/18986	0.0851064	3.8564	2.9453	0.0197688	0.248874	0.224488	LRRC4B/LRRTM2/RAPSN/NPTX1	4
BP	GO:0170040	proteinogenic amino acid catabolic process	5/419	71/18986	0.0704225	3.19103	2.77854	0.0202628	0.254237	0.229326	HGD/HDC/HPD/FTCD/GLDC	5
BP	GO:0006959	humoral immune response	13/419	310/18986	0.0419355	1.90021	2.40062	0.0207707	0.255749	0.23069	LTF/LYZ/CTSG/CXCL12/BST1/POU2AF1/CLU/SEMG1/TREM1/MASP1/NTS/CXCL13/LEAP2	13
BP	GO:0043269	regulation of monoatomic ion transport	18/419	480/18986	0.0375	1.69922	2.33089	0.0207767	0.255749	0.23069	CFTR/NKAIN1/CXCL12/FGF12/CNR1/SEMG1/SERPINE2/TRPC3/SNCA/CRH/GRIN2C/ADRB2/P2RY1/SCN4B/ARC/GRIN2B/STC2/SCN2B	18
BP	GO:0003181	atrioventricular valve morphogenesis	3/419	27/18986	0.111111	5.03474	3.1516	0.0210813	0.255749	0.23069	OLFM1/ADAMTS19/AXIN2	3
BP	GO:0021697	cerebellar cortex formation	3/419	27/18986	0.111111	5.03474	3.1516	0.0210813	0.255749	0.23069	FAIM2/KNDC1/CEND1	3
BP	GO:0022010	central nervous system myelination	3/419	27/18986	0.111111	5.03474	3.1516	0.0210813	0.255749	0.23069	SOX10/CLU/MAL	3
BP	GO:0032291	axon ensheathment in central nervous system	3/419	27/18986	0.111111	5.03474	3.1516	0.0210813	0.255749	0.23069	SOX10/CLU/MAL	3
BP	GO:0032958	inositol phosphate biosynthetic process	3/419	27/18986	0.111111	5.03474	3.1516	0.0210813	0.255749	0.23069	SNCA/P2RY1/AVPR1B	3
BP	GO:0042759	long-chain fatty acid biosynthetic process	3/419	27/18986	0.111111	5.03474	3.1516	0.0210813	0.255749	0.23069	ACSBG1/CYP2E1/CYP2C9	3
BP	GO:0035296	regulation of tube diameter	8/419	154/18986	0.0519481	2.3539	2.5342	0.0211586	0.255749	0.23069	ACE2/NTS/HTR2B/AVPR1A/ADRB2/P2RY1/ADRA1B/AVPR1B	8
BP	GO:0097746	blood vessel diameter maintenance	8/419	154/18986	0.0519481	2.3539	2.5342	0.0211586	0.255749	0.23069	ACE2/NTS/HTR2B/AVPR1A/ADRB2/P2RY1/ADRA1B/AVPR1B	8
BP	GO:0099173	postsynapse organization	11/419	246/18986	0.0447154	2.02618	2.43358	0.0211629	0.255749	0.23069	NEURL1/LRRC4B/LRRTM2/SLC7A11/RAPSN/ZNF804A/NPTX1/FLRT2/FZD9/ARC/GRIN2B	11
BP	GO:0071772	response to BMP	9/419	184/18986	0.048913	2.21638	2.49068	0.0212726	0.255749	0.23069	TFAP2B/SFRP1/SLC39A5/DSG4/SOX11/RGMA/TMPRSS6/SKOR1/POU5F1	9
BP	GO:0071773	cellular response to BMP stimulus	9/419	184/18986	0.048913	2.21638	2.49068	0.0212726	0.255749	0.23069	TFAP2B/SFRP1/SLC39A5/DSG4/SOX11/RGMA/TMPRSS6/SKOR1/POU5F1	9
BP	GO:0050918	positive chemotaxis	5/419	72/18986	0.0694444	3.14671	2.74151	0.0213937	0.256138	0.23104	HGF/MET/CXCL12/SEMA5A/VEGFD	5
BP	GO:0043270	positive regulation of monoatomic ion transport	10/419	215/18986	0.0465116	2.10757	2.4535	0.0214419	0.256138	0.23104	CFTR/CXCL12/FGF12/TRPC3/SNCA/CRH/P2RY1/SCN4B/ARC/SCN2B	10
BP	GO:0035150	regulation of tube size	8/419	155/18986	0.0516129	2.33872	2.51397	0.0218975	0.260747	0.235198	ACE2/NTS/HTR2B/AVPR1A/ADRB2/P2RY1/ADRA1B/AVPR1B	8
BP	GO:0050920	regulation of chemotaxis	10/419	216/18986	0.0462963	2.09781	2.4376	0.0220588	0.261834	0.236178	MET/CXCL12/BST1/SEMA5A/LBP/TBR1/CYP19A1/WNT3A/CXCL13/VEGFD	10
BP	GO:0052548	regulation of endopeptidase activity	11/419	248/18986	0.0443548	2.00984	2.40467	0.0223052	0.263518	0.237697	LTF/SEMG1/NGF/SERPINE2/SNCA/NODAL/SERPINI1/COL4A3/SERPINA6/FOXL2/SERPINA5	11
BP	GO:0051262	protein tetramerization	6/419	99/18986	0.0606061	2.74622	2.61684	0.0224121	0.263518	0.237697	ME1/UPB1/TRPA1/SNCA/RYR1/GRIN2B	6
BP	GO:0061387	regulation of extent of cell growth	6/419	99/18986	0.0606061	2.74622	2.61684	0.0224121	0.263518	0.237697	CXCL12/SEMA5A/OLFM1/WNT3A/RGMA/CRABP2	6
BP	GO:0021575	hindbrain morphogenesis	4/419	49/18986	0.0816327	3.69899	2.84175	0.0226955	0.264569	0.238645	FAIM2/SERPINE2/KNDC1/CEND1	4
BP	GO:1902041	regulation of extrinsic apoptotic signaling pathway via death domain receptors	4/419	49/18986	0.0816327	3.69899	2.84175	0.0226955	0.264569	0.238645	HGF/SFRP1/FAIM2/MAL	4
BP	GO:0010721	negative regulation of cell development	12/419	281/18986	0.0427046	1.93506	2.37222	0.0227137	0.264569	0.238645	LTF/IGF1/SOX10/SFRP1/SEMA5A/TTPA/ERBB2/WNT3A/NODAL/PGLYRP2/SOX11/RGMA	12
BP	GO:0070588	calcium ion transmembrane transport	14/419	348/18986	0.0402299	1.82292	2.3275	0.0230851	0.264607	0.238679	CACNA2D2/TRPM5/TRPA1/HTR2B/TRPC3/CACNG8/SNCA/WNT3A/GRIN2C/CATSPER1/CALHM3/RYR1/GRIN3A/GRIN2B	14
BP	GO:0006703	estrogen biosynthetic process	2/419	11/18986	0.181818	8.23866	3.60749	0.0234247	0.264607	0.238679	HSD17B1/CYP19A1	2
BP	GO:0007168	receptor guanylyl cyclase signaling pathway	2/419	11/18986	0.181818	8.23866	3.60749	0.0234247	0.264607	0.238679	GUCY2C/NHERF4	2
BP	GO:0015808	L-alanine transport	2/419	11/18986	0.181818	8.23866	3.60749	0.0234247	0.264607	0.238679	SLC36A2/SLC38A3	2
BP	GO:0032275	luteinizing hormone secretion	2/419	11/18986	0.181818	8.23866	3.60749	0.0234247	0.264607	0.238679	CRH/FOXL2	2
BP	GO:0048241	epinephrine transport	2/419	11/18986	0.181818	8.23866	3.60749	0.0234247	0.264607	0.238679	CRH/SLC22A1	2
BP	GO:0060346	bone trabecula formation	2/419	11/18986	0.181818	8.23866	3.60749	0.0234247	0.264607	0.238679	SFRP1/WNT10B	2
BP	GO:0070391	response to lipoteichoic acid	2/419	11/18986	0.181818	8.23866	3.60749	0.0234247	0.264607	0.238679	LBP/CD36	2
BP	GO:0071073	positive regulation of phospholipid biosynthetic process	2/419	11/18986	0.181818	8.23866	3.60749	0.0234247	0.264607	0.238679	FABP3/HTR2B	2
BP	GO:0071223	cellular response to lipoteichoic acid	2/419	11/18986	0.181818	8.23866	3.60749	0.0234247	0.264607	0.238679	LBP/CD36	2
BP	GO:0072527	pyrimidine-containing compound metabolic process	5/419	74/18986	0.0675676	3.06167	2.66936	0.0237769	0.267776	0.241538	UPB1/NME5/SLC19A3/AK5/ACP3	5
BP	GO:0009116	nucleoside metabolic process	4/419	50/18986	0.08	3.62501	2.79199	0.0242524	0.270686	0.244163	UPB1/NME5/MACROD2/ACP3	4
BP	GO:0014003	oligodendrocyte development	4/419	50/18986	0.08	3.62501	2.79199	0.0242524	0.270686	0.244163	SOX10/CLU/SOX11/MAL	4
BP	GO:0099054	presynapse assembly	4/419	50/18986	0.08	3.62501	2.79199	0.0242524	0.270686	0.244163	LRRC4B/SNCA/WNT3A/SLITRK4	4
BP	GO:0007565	female pregnancy	9/419	189/18986	0.047619	2.15775	2.40293	0.0247734	0.275678	0.248665	AMBP/IGFBP2/CNR1/PZP/ACE2/CRH/NODAL/SLC38A3/STC2	9
BP	GO:0170035	L-amino acid catabolic process	5/419	75/18986	0.0666667	3.02084	2.63419	0.0250301	0.276576	0.249476	HGD/HDC/HPD/FTCD/GLDC	5
BP	GO:1901657	glycosyl compound metabolic process	5/419	75/18986	0.0666667	3.02084	2.63419	0.0250301	0.276576	0.249476	UPB1/NME5/MACROD2/AKR1C1/ACP3	5
BP	GO:0046879	hormone secretion	13/419	319/18986	0.0407524	1.8466	2.29074	0.0254922	0.276576	0.249476	CFTR/TFAP2B/SYT7/TRPM5/SFRP1/CNR1/CYP19A1/CRH/PTPRN2/P2RY1/SOX11/FOXL2/C1QTNF12	13
BP	GO:0003401	axis elongation	3/419	29/18986	0.103448	4.68752	2.98531	0.0255002	0.276576	0.249476	SFRP1/RDH10/WNT3A	3
BP	GO:0097107	postsynaptic density assembly	3/419	29/18986	0.103448	4.68752	2.98531	0.0255002	0.276576	0.249476	LRRC4B/LRRTM2/NPTX1	3
BP	GO:1902430	negative regulation of amyloid-beta formation	3/419	29/18986	0.103448	4.68752	2.98531	0.0255002	0.276576	0.249476	IGF1/CLU/NTRK2	3
BP	GO:1903421	regulation of synaptic vesicle recycling	3/419	29/18986	0.103448	4.68752	2.98531	0.0255002	0.276576	0.249476	SYT7/SLC17A7/SNCA	3
BP	GO:0048640	negative regulation of developmental growth	6/419	102/18986	0.0588235	2.66545	2.53353	0.025512	0.276576	0.249476	SEMA5A/WNT3A/PI16/ADRB2/RGMA/STC2	6
BP	GO:0008217	regulation of blood pressure	9/419	190/18986	0.0473684	2.14639	2.38571	0.0255199	0.276576	0.249476	CMA1/CTSG/CNR1/TNNI3/ACE2/CRH/AVPR1A/ADRB2/AVPR1B	9
BP	GO:0006081	cellular aldehyde metabolic process	5/419	76/18986	0.0657895	2.9811	2.59961	0.0263249	0.277998	0.250758	RDH10/AKR1C1/BCO2/ADH4/ABCA4	5
BP	GO:0008585	female gonad development	6/419	103/18986	0.0582524	2.63957	2.50643	0.0266055	0.277998	0.250758	ZFX/SFRP1/CYP19A1/GAS2/PTX3/FOXL2	6
BP	GO:0043279	response to alkaloid	6/419	103/18986	0.0582524	2.63957	2.50643	0.0266055	0.277998	0.250758	CNR1/ST8SIA2/CRH/GRM2/RYR1/ARC	6
BP	GO:0007409	axonogenesis	17/419	459/18986	0.037037	1.67825	2.2097	0.0268378	0.277998	0.250758	XK/CXCL12/SEMA5A/UNC5A/TNN/OLFM1/TBR1/ERBB2/NTRK2/WNT3A/S100B/SHOX2/NPTX1/SLITRK4/RGMA/FLRT2/CRABP2	17
BP	GO:0007528	neuromuscular junction development	4/419	52/18986	0.0769231	3.48559	2.69619	0.0275559	0.277998	0.250758	CACNA2D2/ERBB2/RAPSN/FZD9	4
BP	GO:0042572	retinol metabolic process	4/419	52/18986	0.0769231	3.48559	2.69619	0.0275559	0.277998	0.250758	RDH10/LRAT/ADH4/ADH1C	4
BP	GO:0050922	negative regulation of chemotaxis	4/419	52/18986	0.0769231	3.48559	2.69619	0.0275559	0.277998	0.250758	SEMA5A/CYP19A1/WNT3A/CXCL13	4
BP	GO:0060688	regulation of morphogenesis of a branching structure	4/419	52/18986	0.0769231	3.48559	2.69619	0.0275559	0.277998	0.250758	SOX8/HGF/SFRP1/SHOX2	4
BP	GO:0050730	regulation of peptidyl-tyrosine phosphorylation	8/419	162/18986	0.0493827	2.23766	2.37654	0.0275867	0.277998	0.250758	IGF1/ANGPT4/SFRP1/BST1/CD36/NRG1/IL22RA2/IL31RA	8
BP	GO:0001547	antral ovarian follicle growth	2/419	12/18986	0.166667	7.55211	3.41062	0.0277048	0.277998	0.250758	GAS2/PTX3	2
BP	GO:0001973	G protein-coupled adenosine receptor signaling pathway	2/419	12/18986	0.166667	7.55211	3.41062	0.0277048	0.277998	0.250758	P2RY1/ACP3	2
BP	GO:0007210	serotonin receptor signaling pathway	2/419	12/18986	0.166667	7.55211	3.41062	0.0277048	0.277998	0.250758	HTR2B/HTR3A	2
BP	GO:0017038	protein import	2/419	12/18986	0.166667	7.55211	3.41062	0.0277048	0.277998	0.250758	CLU/B4GALNT2	2
BP	GO:0032276	regulation of gonadotropin secretion	2/419	12/18986	0.166667	7.55211	3.41062	0.0277048	0.277998	0.250758	CRH/FOXL2	2
BP	GO:0035588	G protein-coupled purinergic receptor signaling pathway	2/419	12/18986	0.166667	7.55211	3.41062	0.0277048	0.277998	0.250758	P2RY1/ACP3	2
BP	GO:0042363	fat-soluble vitamin catabolic process	2/419	12/18986	0.166667	7.55211	3.41062	0.0277048	0.277998	0.250758	CYP26B1/CYP2W1	2
BP	GO:0042447	hormone catabolic process	2/419	12/18986	0.166667	7.55211	3.41062	0.0277048	0.277998	0.250758	SULT1E1/CYP19A1	2
BP	GO:0048012	hepatocyte growth factor receptor signaling pathway	2/419	12/18986	0.166667	7.55211	3.41062	0.0277048	0.277998	0.250758	HGF/MET	2
BP	GO:0048484	enteric nervous system development	2/419	12/18986	0.166667	7.55211	3.41062	0.0277048	0.277998	0.250758	SOX8/SOX10	2
BP	GO:0048505	regulation of timing of cell differentiation	2/419	12/18986	0.166667	7.55211	3.41062	0.0277048	0.277998	0.250758	SERPINE2/NODAL	2
BP	GO:0061370	testosterone biosynthetic process	2/419	12/18986	0.166667	7.55211	3.41062	0.0277048	0.277998	0.250758	HSD17B1/CYP19A1	2
BP	GO:0070944	neutrophil-mediated killing of bacterium	2/419	12/18986	0.166667	7.55211	3.41062	0.0277048	0.277998	0.250758	CTSG/TREM1	2
BP	GO:1901299	negative regulation of hydrogen peroxide-mediated programmed cell death	2/419	12/18986	0.166667	7.55211	3.41062	0.0277048	0.277998	0.250758	HGF/MET	2
BP	GO:1902043	positive regulation of extrinsic apoptotic signaling pathway via death domain receptors	2/419	12/18986	0.166667	7.55211	3.41062	0.0277048	0.277998	0.250758	SFRP1/MAL	2
BP	GO:2000833	positive regulation of steroid hormone secretion	2/419	12/18986	0.166667	7.55211	3.41062	0.0277048	0.277998	0.250758	CYP19A1/CRH	2
BP	GO:2001223	negative regulation of neuron migration	2/419	12/18986	0.166667	7.55211	3.41062	0.0277048	0.277998	0.250758	NEXMIF/TNN	2
BP	GO:0002438	acute inflammatory response to antigenic stimulus	3/419	30/18986	0.1	4.53126	2.90776	0.0278816	0.277998	0.250758	CNR1/IL31RA/FCER1A	3
BP	GO:0003171	atrioventricular valve development	3/419	30/18986	0.1	4.53126	2.90776	0.0278816	0.277998	0.250758	OLFM1/ADAMTS19/AXIN2	3
BP	GO:0048668	collateral sprouting	3/419	30/18986	0.1	4.53126	2.90776	0.0278816	0.277998	0.250758	WNT3A/RGMA/CRABP2	3
BP	GO:1902932	positive regulation of alcohol biosynthetic process	3/419	30/18986	0.1	4.53126	2.90776	0.0278816	0.277998	0.250758	SNCA/P2RY1/AVPR1B	3
BP	GO:0071322	cellular response to carbohydrate stimulus	8/419	163/18986	0.0490798	2.22393	2.35748	0.0284756	0.283166	0.25542	CFTR/TRPM5/CMA1/CRH/PTPRN2/COLEC12/NPTX1/C1QTNF12	8
BP	GO:0099003	vesicle-mediated transport in synapse	11/419	258/18986	0.0426357	1.93193	2.26408	0.0287034	0.284673	0.25678	SYT7/SLC17A7/SNCA/CPLX2/WNT3A/SYN2/NRG1/CADPS/P2RY1/ARC/ATP6V0A4	11
BP	GO:0021695	cerebellar cortex development	4/419	53/18986	0.0754717	3.41982	2.65004	0.0293034	0.289367	0.261013	FAIM2/SERPINE2/KNDC1/CEND1	4
BP	GO:0010976	positive regulation of neuron projection development	8/419	164/18986	0.0487805	2.21037	2.33857	0.0293842	0.289367	0.261013	CNR1/TNN/NTRK2/SERPINI1/ZNF804A/NDNF/RGMA/GPC2	8
BP	GO:0045927	positive regulation of growth	11/419	259/18986	0.042471	1.92448	2.25036	0.0294087	0.289367	0.261013	CACNA2D2/IGF1/SFRP1/CXCL12/SEMA5A/ERBB2/WNT3A/NRG1/AVPR1A/SYT3/CRABP2	11
BP	GO:0006887	exocytosis	14/419	360/18986	0.0388889	1.76216	2.1932	0.0296437	0.290913	0.262408	CFTR/SYT7/SYT13/TPH1/STXBP5L/SNCA/CPLX2/SYN2/CADPS/RAB26/P2RY1/FCER1A/KLRC2/SYT3	14
BP	GO:1902992	negative regulation of amyloid precursor protein catabolic process	3/419	31/18986	0.0967742	4.3851	2.83355	0.030377	0.295141	0.266222	IGF1/CLU/NTRK2	3
BP	GO:0042886	amide transport	13/419	328/18986	0.0396341	1.79593	2.18434	0.0309619	0.295141	0.266222	CFTR/TFAP2B/SYT7/TRPM5/SFRP1/CNR1/ABCG2/CRH/SLC7A11/PTPRN2/C1QTNF12/SLC38A3/MTTP	13
BP	GO:0001836	release of cytochrome c from mitochondria	4/419	54/18986	0.0740741	3.35649	2.60499	0.0311151	0.295141	0.266222	IGF1/HGF/CLU/FZD9	4
BP	GO:0032526	response to retinoic acid	6/419	107/18986	0.0560748	2.5409	2.40114	0.0312893	0.295141	0.266222	CYP26B1/IGFBP2/LRAT/WNT3A/WNT10B/RORB	6
BP	GO:0046545	development of primary female sexual characteristics	6/419	107/18986	0.0560748	2.5409	2.40114	0.0312893	0.295141	0.266222	ZFX/SFRP1/CYP19A1/GAS2/PTX3/FOXL2	6
BP	GO:0031346	positive regulation of cell projection organization	14/419	363/18986	0.0385675	1.7476	2.16041	0.0314777	0.295141	0.266222	CXCL12/NEURL1/SEMA5A/CNR1/TNN/NTRK2/WNT3A/SERPINI1/SHOX2/ZNF804A/NDNF/RGMA/GPC2/CRABP2	14
BP	GO:0055074	calcium ion homeostasis	13/419	329/18986	0.0395137	1.79047	2.17272	0.0316183	0.295141	0.266222	XK/TRPA1/CXCL12/CNR1/TNNI3/HTR2B/TRPC3/SNCA/P2RY1/PKHD1/FZD9/RYR1/STC2	13
BP	GO:0001976	nervous system process involved in regulation of systemic arterial blood pressure	2/419	13/18986	0.153846	6.97118	3.23523	0.0322714	0.295141	0.266222	TNNI3/ACE2	2
BP	GO:0002024	diet induced thermogenesis	2/419	13/18986	0.153846	6.97118	3.23523	0.0322714	0.295141	0.266222	SCTR/ADRB2	2
BP	GO:0003183	mitral valve morphogenesis	2/419	13/18986	0.153846	6.97118	3.23523	0.0322714	0.295141	0.266222	ADAMTS19/AXIN2	2
BP	GO:0007501	mesodermal cell fate specification	2/419	13/18986	0.153846	6.97118	3.23523	0.0322714	0.295141	0.266222	WNT3A/NODAL	2
BP	GO:0010642	negative regulation of platelet-derived growth factor receptor signaling pathway	2/419	13/18986	0.153846	6.97118	3.23523	0.0322714	0.295141	0.266222	SNCA/APOD	2
BP	GO:0014061	regulation of norepinephrine secretion	2/419	13/18986	0.153846	6.97118	3.23523	0.0322714	0.295141	0.266222	CRH/P2RY1	2
BP	GO:0015801	aromatic amino acid transport	2/419	13/18986	0.153846	6.97118	3.23523	0.0322714	0.295141	0.266222	ACE2/SLC38A3	2
BP	GO:0015838	amino-acid betaine transport	2/419	13/18986	0.153846	6.97118	3.23523	0.0322714	0.295141	0.266222	SLC6A20/SLC22A1	2
BP	GO:0021702	cerebellar Purkinje cell differentiation	2/419	13/18986	0.153846	6.97118	3.23523	0.0322714	0.295141	0.266222	FAIM2/CEND1	2
BP	GO:0033690	positive regulation of osteoblast proliferation	2/419	13/18986	0.153846	6.97118	3.23523	0.0322714	0.295141	0.266222	SOX8/LTF	2
BP	GO:0034145	positive regulation of toll-like receptor 4 signaling pathway	2/419	13/18986	0.153846	6.97118	3.23523	0.0322714	0.295141	0.266222	LTF/LBP	2
BP	GO:0040015	negative regulation of multicellular organism growth	2/419	13/18986	0.153846	6.97118	3.23523	0.0322714	0.295141	0.266222	ADRB2/STC2	2
BP	GO:0040034	regulation of development, heterochronic	2/419	13/18986	0.153846	6.97118	3.23523	0.0322714	0.295141	0.266222	SERPINE2/NODAL	2
BP	GO:0044406	adhesion of symbiont to host	2/419	13/18986	0.153846	6.97118	3.23523	0.0322714	0.295141	0.266222	LTF/ACE2	2
BP	GO:0051610	serotonin uptake	2/419	13/18986	0.153846	6.97118	3.23523	0.0322714	0.295141	0.266222	SNCA/SLC22A1	2
BP	GO:0052803	imidazole-containing compound metabolic process	2/419	13/18986	0.153846	6.97118	3.23523	0.0322714	0.295141	0.266222	HDC/FTCD	2
BP	GO:0061303	cornea development in camera-type eye	2/419	13/18986	0.153846	6.97118	3.23523	0.0322714	0.295141	0.266222	ANGPTL7/SOX11	2
BP	GO:0070493	thrombin-activated receptor signaling pathway	2/419	13/18986	0.153846	6.97118	3.23523	0.0322714	0.295141	0.266222	MET/SNCA	2
BP	GO:0071340	skeletal muscle acetylcholine-gated channel clustering	2/419	13/18986	0.153846	6.97118	3.23523	0.0322714	0.295141	0.266222	RAPSN/FZD9	2
BP	GO:0071415	cellular response to purine-containing compound	2/419	13/18986	0.153846	6.97118	3.23523	0.0322714	0.295141	0.266222	P2RY1/RYR1	2
BP	GO:0009914	hormone transport	13/419	330/18986	0.0393939	1.78504	2.16114	0.0322848	0.295141	0.266222	CFTR/TFAP2B/SYT7/TRPM5/SFRP1/CNR1/CYP19A1/CRH/PTPRN2/P2RY1/SOX11/FOXL2/C1QTNF12	13
BP	GO:0009218	pyrimidine ribonucleotide metabolic process	3/419	32/18986	0.09375	4.24806	2.76242	0.0329859	0.298631	0.269369	UPB1/NME5/AK5	3
BP	GO:0035590	purinergic nucleotide receptor signaling pathway	3/419	32/18986	0.09375	4.24806	2.76242	0.0329859	0.298631	0.269369	CTSG/P2RY1/ACP3	3
BP	GO:0035767	endothelial cell chemotaxis	3/419	32/18986	0.09375	4.24806	2.76242	0.0329859	0.298631	0.269369	MET/SEMA5A/CXCL13	3
BP	GO:0090317	negative regulation of intracellular protein transport	3/419	32/18986	0.09375	4.24806	2.76242	0.0329859	0.298631	0.269369	CD36/CABP1/APOD	3
BP	GO:0001906	cell killing	11/419	264/18986	0.0416667	1.88803	2.1827	0.0331228	0.299145	0.269833	LTF/LYZ/CTSG/CXCL12/SEMG1/TREM1/NTS/CXCL13/CD1A/CD1E/KLRC2	11
BP	GO:0045921	positive regulation of exocytosis	5/419	81/18986	0.0617284	2.79708	2.43479	0.033436	0.300522	0.271075	CFTR/SYT7/SNCA/CADPS/KLRC2	5
BP	GO:2000027	regulation of animal organ morphogenesis	5/419	81/18986	0.0617284	2.79708	2.43479	0.033436	0.300522	0.271075	SOX8/HGF/WNT3A/PKHD1/POU5F1	5
BP	GO:0060070	canonical Wnt signaling pathway	13/419	332/18986	0.0391566	1.77429	2.1381	0.0336481	0.301703	0.272141	SOX10/SFRP1/DKK4/SEMA5A/IGFBP2/TNN/WNT3A/AXIN2/WNT10B/FZD9/POU5F1/PPM1N/TPBGL	13
BP	GO:0010951	negative regulation of endopeptidase activity	6/419	109/18986	0.0550459	2.49427	2.35027	0.0338206	0.302327	0.272703	LTF/SERPINE2/SNCA/SERPINI1/SERPINA6/SERPINA5	6
BP	GO:0031334	positive regulation of protein-containing complex assembly	9/419	200/18986	0.045	2.03907	2.21914	0.0338794	0.302327	0.272703	MET/CLU/CD36/SNCA/CXCL13/NRG1/WNT10B/TPPP2/TRABD2A	9
BP	GO:0007605	sensory perception of sound	8/419	169/18986	0.0473373	2.14498	2.24598	0.034227	0.303978	0.274193	MYO15A/ESPNL/DCDC2/PCDH15/COL4A3/MYO7B/CCDC154/ATP6V0A4	8
BP	GO:1990138	neuron projection extension	8/419	169/18986	0.0473373	2.14498	2.24598	0.034227	0.303978	0.274193	CXCL12/SEMA5A/TNN/OLFM1/ST8SIA2/WNT3A/S100B/SYT3	8
BP	GO:0050727	regulation of inflammatory response	16/419	438/18986	0.0365297	1.65526	2.08421	0.0346246	0.30678	0.27672	IGF1/HGF/CMA1/LGALS2/CCN4/BST1/IL1RL1/CNR1/IL37/LBP/ACE2/CYP19A1/SNCA/PGLYRP2/IL22RA2/C1QTNF12	16
BP	GO:0099084	postsynaptic specialization organization	4/419	56/18986	0.0714286	3.23662	2.51798	0.0349322	0.308774	0.278519	LRRC4B/LRRTM2/RAPSN/NPTX1	4
BP	GO:0007204	positive regulation of cytosolic calcium ion concentration	8/419	170/18986	0.0470588	2.13236	2.22785	0.0352568	0.309028	0.278748	CD36/TRPC3/CXCL13/CXCR1/AVPR1A/P2RY1/ADRA1B/AVPR1B	8
BP	GO:0015813	L-glutamate transmembrane transport	3/419	33/18986	0.0909091	4.11933	2.69415	0.0357078	0.309028	0.278748	SLC17A7/SLC7A11/SLC1A7	3
BP	GO:0021591	ventricular system development	3/419	33/18986	0.0909091	4.11933	2.69415	0.0357078	0.309028	0.278748	NME5/SLC7A11/HYDIN	3
BP	GO:0031128	developmental induction	3/419	33/18986	0.0909091	4.11933	2.69415	0.0357078	0.309028	0.278748	SOX8/SALL1/POU5F1	3
BP	GO:0035115	embryonic forelimb morphogenesis	3/419	33/18986	0.0909091	4.11933	2.69415	0.0357078	0.309028	0.278748	RDH10/SHOX2/CRABP2	3
BP	GO:0048566	embryonic digestive tract development	3/419	33/18986	0.0909091	4.11933	2.69415	0.0357078	0.309028	0.278748	SALL1/SHOX2/SOX11	3
BP	GO:0060219	camera-type eye photoreceptor cell differentiation	3/419	33/18986	0.0909091	4.11933	2.69415	0.0357078	0.309028	0.278748	SOX8/NTRK2/RORB	3
BP	GO:0060795	cell fate commitment involved in formation of primary germ layer	3/419	33/18986	0.0909091	4.11933	2.69415	0.0357078	0.309028	0.278748	WNT3A/NODAL/POU5F1	3
BP	GO:0048639	positive regulation of developmental growth	8/419	171/18986	0.0467836	2.11989	2.20985	0.0363073	0.309028	0.278748	CACNA2D2/IGF1/CXCL12/SEMA5A/WNT3A/NRG1/SYT3/CRABP2	8
BP	GO:0019233	sensory perception of pain	5/419	83/18986	0.060241	2.72968	2.37236	0.0365837	0.309028	0.278748	TRPA1/CXCL12/HOXB8/KCNA2/ACP3	5
BP	GO:0021953	central nervous system neuron differentiation	9/419	203/18986	0.044335	2.00894	2.17105	0.0367174	0.309028	0.278748	SALL1/SFRP1/FAIM2/TBR1/NTRK2/WNT3A/KNDC1/NDNF/CEND1	9
BP	GO:0001755	neural crest cell migration	4/419	57/18986	0.0701754	3.17984	2.47593	0.0369381	0.309028	0.278748	SOX8/SOX10/SEMA5A/HTR2B	4
BP	GO:0001895	retina homeostasis	4/419	57/18986	0.0701754	3.17984	2.47593	0.0369381	0.309028	0.278748	ESRRB/CDHR1/PCDH15/ABCA4	4
BP	GO:0050982	detection of mechanical stimulus	4/419	57/18986	0.0701754	3.17984	2.47593	0.0369381	0.309028	0.278748	TRPA1/CXCL12/SERPINE2/PIEZO2	4
BP	GO:0061178	regulation of insulin secretion involved in cellular response to glucose stimulus	4/419	57/18986	0.0701754	3.17984	2.47593	0.0369381	0.309028	0.278748	CFTR/TRPM5/CRH/C1QTNF12	4
BP	GO:0003174	mitral valve development	2/419	14/18986	0.142857	6.47324	3.07746	0.0371098	0.309028	0.278748	ADAMTS19/AXIN2	2
BP	GO:0009111	vitamin catabolic process	2/419	14/18986	0.142857	6.47324	3.07746	0.0371098	0.309028	0.278748	CYP26B1/CYP2W1	2
BP	GO:0009950	dorsal/ventral axis specification	2/419	14/18986	0.142857	6.47324	3.07746	0.0371098	0.309028	0.278748	SFRP1/AXIN2	2
BP	GO:0032536	regulation of cell projection size	2/419	14/18986	0.142857	6.47324	3.07746	0.0371098	0.309028	0.278748	XK/CDHR2	2
BP	GO:0048243	norepinephrine secretion	2/419	14/18986	0.142857	6.47324	3.07746	0.0371098	0.309028	0.278748	CRH/P2RY1	2
BP	GO:0060746	parental behavior	2/419	14/18986	0.142857	6.47324	3.07746	0.0371098	0.309028	0.278748	ZFX/AVPR1A	2
BP	GO:0060911	cardiac cell fate commitment	2/419	14/18986	0.142857	6.47324	3.07746	0.0371098	0.309028	0.278748	WNT3A/POU5F1	2
BP	GO:0061430	bone trabecula morphogenesis	2/419	14/18986	0.142857	6.47324	3.07746	0.0371098	0.309028	0.278748	SFRP1/WNT10B	2
BP	GO:0061469	regulation of type B pancreatic cell proliferation	2/419	14/18986	0.142857	6.47324	3.07746	0.0371098	0.309028	0.278748	SFRP1/WNT3A	2
BP	GO:0070943	neutrophil-mediated killing of symbiont cell	2/419	14/18986	0.142857	6.47324	3.07746	0.0371098	0.309028	0.278748	CTSG/TREM1	2
BP	GO:1902950	regulation of dendritic spine maintenance	2/419	14/18986	0.142857	6.47324	3.07746	0.0371098	0.309028	0.278748	ZNF804A/GRIN2B	2
BP	GO:0008406	gonad development	10/419	236/18986	0.0423729	1.92003	2.13647	0.0372567	0.309562	0.279229	SOX8/ZFX/SALL1/SFRP1/RDH10/CYP19A1/ADAM21/GAS2/PTX3/FOXL2	10
BP	GO:0018108	peptidyl-tyrosine phosphorylation	9/419	204/18986	0.0441176	1.99909	2.15521	0.0376985	0.312538	0.281914	IGF1/ANGPT4/SFRP1/BST1/CD36/ERBB2/NRG1/IL22RA2/IL31RA	9
BP	GO:0008344	adult locomotory behavior	5/419	84/18986	0.0595238	2.69718	2.34183	0.0382235	0.315333	0.284435	CXCL12/FGF12/HOXB8/SNCA/CEND1	5
BP	GO:0034248	regulation of amide metabolic process	5/419	84/18986	0.0595238	2.69718	2.34183	0.0382235	0.315333	0.284435	IGF1/CLU/SNCA/NTRK2/SLC7A11	5
BP	GO:0050796	regulation of insulin secretion	8/419	173/18986	0.0462428	2.09538	2.17421	0.0384713	0.315333	0.284435	CFTR/TFAP2B/SYT7/TRPM5/SFRP1/CNR1/CRH/C1QTNF12	8
BP	GO:0034249	negative regulation of amide metabolic process	3/419	34/18986	0.0882353	3.99817	2.62851	0.0385416	0.315333	0.284435	IGF1/CLU/NTRK2	3
BP	GO:0051873	killing by host of symbiont cells	3/419	34/18986	0.0882353	3.99817	2.62851	0.0385416	0.315333	0.284435	LTF/CTSG/TREM1	3
BP	GO:2000463	positive regulation of excitatory postsynaptic potential	3/419	34/18986	0.0882353	3.99817	2.62851	0.0385416	0.315333	0.284435	GRIN2C/ADRB2/GRIN2B	3
BP	GO:0001541	ovarian follicle development	4/419	58/18986	0.0689655	3.12501	2.4348	0.0390089	0.318459	0.287255	ZFX/GAS2/PTX3/FOXL2	4
BP	GO:0018212	peptidyl-tyrosine modification	9/419	206/18986	0.0436893	1.97968	2.12379	0.039714	0.322806	0.291176	IGF1/ANGPT4/SFRP1/BST1/CD36/ERBB2/NRG1/IL22RA2/IL31RA	9
BP	GO:0030073	insulin secretion	9/419	206/18986	0.0436893	1.97968	2.12379	0.039714	0.322806	0.291176	CFTR/TFAP2B/SYT7/TRPM5/SFRP1/CNR1/CRH/PTPRN2/C1QTNF12	9
BP	GO:0030593	neutrophil chemotaxis	5/419	85/18986	0.0588235	2.66545	2.31175	0.0399076	0.323676	0.29196	BST1/TREM1/LBP/CXCL13/CXCR1	5
BP	GO:0030148	sphingolipid biosynthetic process	6/419	114/18986	0.0526316	2.38488	2.2279	0.0407165	0.326049	0.294101	ST8SIA5/ABCG2/ST8SIA2/ABCA8/CYP4F22/SPTSSB	6
BP	GO:0001763	morphogenesis of a branching structure	9/419	207/18986	0.0434783	1.97012	2.10821	0.0407488	0.326049	0.294101	SOX8/HGF/SOX10/SALL1/SFRP1/MET/RDH10/SHOX2/PKHD1	9
BP	GO:0009581	detection of external stimulus	7/419	144/18986	0.0486111	2.2027	2.17629	0.0407939	0.326049	0.294101	TRPA1/CXCL12/SERPINE2/TRPC3/PIEZO2/EYS/ABCA4	7
BP	GO:0060135	maternal process involved in female pregnancy	4/419	59/18986	0.0677966	3.07204	2.39456	0.0411449	0.326049	0.294101	CNR1/ACE2/NODAL/STC2	4
BP	GO:0090497	mesenchymal cell migration	4/419	59/18986	0.0677966	3.07204	2.39456	0.0411449	0.326049	0.294101	SOX8/SOX10/SEMA5A/HTR2B	4
BP	GO:0016486	peptide hormone processing	3/419	35/18986	0.0857143	3.88394	2.56535	0.0414864	0.326049	0.294101	CMA1/CTSG/ACE2	3
BP	GO:0060914	heart formation	3/419	35/18986	0.0857143	3.88394	2.56535	0.0414864	0.326049	0.294101	AXIN2/RBM20/POU5F1	3
BP	GO:0045137	development of primary sexual characteristics	10/419	241/18986	0.0414938	1.88019	2.06578	0.041972	0.326049	0.294101	SOX8/ZFX/SALL1/SFRP1/RDH10/CYP19A1/ADAM21/GAS2/PTX3/FOXL2	10
BP	GO:0006067	ethanol metabolic process	2/419	15/18986	0.133333	6.04169	2.93439	0.0422059	0.326049	0.294101	SULT1E1/ADH4	2
BP	GO:0007567	parturition	2/419	15/18986	0.133333	6.04169	2.93439	0.0422059	0.326049	0.294101	CRH/NODAL	2
BP	GO:0021694	cerebellar Purkinje cell layer formation	2/419	15/18986	0.133333	6.04169	2.93439	0.0422059	0.326049	0.294101	FAIM2/CEND1	2
BP	GO:0033189	response to vitamin A	2/419	15/18986	0.133333	6.04169	2.93439	0.0422059	0.326049	0.294101	CYP26B1/LRAT	2
BP	GO:0045187	regulation of circadian sleep/wake cycle, sleep	2/419	15/18986	0.133333	6.04169	2.93439	0.0422059	0.326049	0.294101	CRH/KCNA2	2
BP	GO:0048681	negative regulation of axon regeneration	2/419	15/18986	0.133333	6.04169	2.93439	0.0422059	0.326049	0.294101	RGMA/RTN4RL1	2
BP	GO:0048934	peripheral nervous system neuron differentiation	2/419	15/18986	0.133333	6.04169	2.93439	0.0422059	0.326049	0.294101	ONECUT2/NTRK2	2
BP	GO:0048935	peripheral nervous system neuron development	2/419	15/18986	0.133333	6.04169	2.93439	0.0422059	0.326049	0.294101	ONECUT2/NTRK2	2
BP	GO:0050930	induction of positive chemotaxis	2/419	15/18986	0.133333	6.04169	2.93439	0.0422059	0.326049	0.294101	CXCL12/VEGFD	2
BP	GO:0050966	detection of mechanical stimulus involved in sensory perception of pain	2/419	15/18986	0.133333	6.04169	2.93439	0.0422059	0.326049	0.294101	TRPA1/CXCL12	2
BP	GO:0051412	response to corticosterone	2/419	15/18986	0.133333	6.04169	2.93439	0.0422059	0.326049	0.294101	CRH/AVPR1A	2
BP	GO:0060766	negative regulation of androgen receptor signaling pathway	2/419	15/18986	0.133333	6.04169	2.93439	0.0422059	0.326049	0.294101	SFRP1/NODAL	2
BP	GO:0061684	chaperone-mediated autophagy	2/419	15/18986	0.133333	6.04169	2.93439	0.0422059	0.326049	0.294101	CLU/SNCA	2
BP	GO:1901298	regulation of hydrogen peroxide-mediated programmed cell death	2/419	15/18986	0.133333	6.04169	2.93439	0.0422059	0.326049	0.294101	HGF/MET	2
BP	GO:2001028	positive regulation of endothelial cell chemotaxis	2/419	15/18986	0.133333	6.04169	2.93439	0.0422059	0.326049	0.294101	MET/SEMA5A	2
BP	GO:0048608	reproductive structure development	12/419	309/18986	0.038835	1.75971	2.02264	0.0423635	0.326508	0.294514	SOX8/ZFX/SALL1/SFRP1/RDH10/SERPINE2/CYP19A1/ADAM21/GAS2/PTX3/FOXL2/SYCP2	12
BP	GO:0051259	protein complex oligomerization	11/419	275/18986	0.04	1.81251	2.03885	0.0424399	0.326508	0.294514	ME1/UPB1/TRPA1/KCNA7/SNCA/SCARA5/KCNA2/CALHM3/RYR1/ARC/GRIN2B	11
BP	GO:0001508	action potential	8/419	177/18986	0.0451977	2.04803	2.10435	0.0430546	0.329224	0.296965	KCNA7/FGF12/CNR1/CD36/NTRK2/SCN4B/KCNA2/SCN2B	8
BP	GO:0060632	regulation of microtubule-based movement	4/419	60/18986	0.0666667	3.02084	2.35516	0.0433459	0.329224	0.296965	SEMG1/CATSPER1/TPPP2/CFAP45	4
BP	GO:0099172	presynapse organization	4/419	60/18986	0.0666667	3.02084	2.35516	0.0433459	0.329224	0.296965	LRRC4B/SNCA/WNT3A/SLITRK4	4
BP	GO:0071695	anatomical structure maturation	11/419	276/18986	0.0398551	1.80594	2.0261	0.0433681	0.329224	0.296965	CFTR/SOX8/LTF/IGF1/SOX10/SEMG1/WNT10B/PHOSPHO1/CEND1/RYR1/CCDC154	11
BP	GO:0009582	detection of abiotic stimulus	7/419	146/18986	0.0479452	2.17252	2.13648	0.0434081	0.329224	0.296965	TRPA1/CXCL12/SERPINE2/TRPC3/PIEZO2/EYS/ABCA4	7
BP	GO:0008625	extrinsic apoptotic signaling pathway via death domain receptors	5/419	87/18986	0.0574713	2.60418	2.25286	0.0434093	0.329224	0.296965	HGF/SFRP1/NGF/FAIM2/MAL	5
BP	GO:0099068	postsynapse assembly	5/419	87/18986	0.0574713	2.60418	2.25286	0.0434093	0.329224	0.296965	NEURL1/LRRC4B/LRRTM2/NPTX1/FLRT2	5
BP	GO:0009743	response to carbohydrate	10/419	243/18986	0.0411523	1.86472	2.03798	0.0439674	0.332782	0.300174	CFTR/ME1/TRPM5/CMA1/CRH/PTPRN2/COLEC12/COL4A3/NPTX1/C1QTNF12	10
BP	GO:0010765	positive regulation of sodium ion transport	3/419	36/18986	0.0833333	3.77605	2.50447	0.0445412	0.333079	0.300442	FGF12/SCN4B/SCN2B	3
BP	GO:0019934	cGMP-mediated signaling	3/419	36/18986	0.0833333	3.77605	2.50447	0.0445412	0.333079	0.300442	CD36/HTR2B/NHERF4	3
BP	GO:0034143	regulation of toll-like receptor 4 signaling pathway	3/419	36/18986	0.0833333	3.77605	2.50447	0.0445412	0.333079	0.300442	LTF/LBP/BPIFB1	3
BP	GO:0051968	positive regulation of synaptic transmission, glutamatergic	3/419	36/18986	0.0833333	3.77605	2.50447	0.0445412	0.333079	0.300442	CACNG8/GRIN2C/GRIN2B	3
BP	GO:0098698	postsynaptic specialization assembly	3/419	36/18986	0.0833333	3.77605	2.50447	0.0445412	0.333079	0.300442	LRRC4B/LRRTM2/NPTX1	3
BP	GO:0120009	intermembrane lipid transfer	3/419	36/18986	0.0833333	3.77605	2.50447	0.0445412	0.333079	0.300442	TTPA/CIDEC/MTTP	3
BP	GO:0010952	positive regulation of peptidase activity	7/419	147/18986	0.047619	2.15775	2.11682	0.0447548	0.334008	0.30128	SEMG1/NGF/SNCA/NODAL/COL4A3/FOXL2/MAPK12	7
BP	GO:0003407	neural retina development	5/419	88/18986	0.0568182	2.57458	2.22403	0.0452272	0.335702	0.302808	SOX8/TFAP2B/SLC17A7/NTRK2/RORB	5
BP	GO:0042310	vasoconstriction	5/419	88/18986	0.0568182	2.57458	2.22403	0.0452272	0.335702	0.302808	ACE2/HTR2B/AVPR1A/ADRA1B/AVPR1B	5
BP	GO:0018958	phenol-containing compound metabolic process	6/419	117/18986	0.0512821	2.32373	2.15754	0.0452511	0.335702	0.302808	TPH1/CYP2E1/HDC/PNMT/SNCA/SLC7A11	6
BP	GO:0008361	regulation of cell size	8/419	179/18986	0.0446927	2.02515	2.07011	0.0454759	0.335715	0.302819	XK/SCTR/CXCL12/SEMA5A/OLFM1/WNT3A/RGMA/CRABP2	8
BP	GO:0031102	neuron projection regeneration	4/419	61/18986	0.0655738	2.97132	2.31657	0.0456119	0.335715	0.302819	OMG/RGMA/RTN4RL1/APOD	4
BP	GO:0043030	regulation of macrophage activation	4/419	61/18986	0.0655738	2.97132	2.31657	0.0456119	0.335715	0.302819	IL1RL1/LBP/SNCA/IL31RA	4
BP	GO:0046173	polyol biosynthetic process	4/419	61/18986	0.0655738	2.97132	2.31657	0.0456119	0.335715	0.302819	SNCA/P2RY1/SPTSSB/AVPR1B	4
BP	GO:0050767	regulation of neurogenesis	14/419	383/18986	0.0365535	1.65634	1.94929	0.0458682	0.335909	0.302995	SOX8/SOX10/CXCL12/NEURL1/SEMA5A/SERPINE2/HES6/HAPLN1/NTRK2/WNT3A/SHOX2/SOX11/RGMA/CRABP2	14
BP	GO:0061458	reproductive system development	12/419	313/18986	0.0383387	1.73723	1.97564	0.0459159	0.335909	0.302995	SOX8/ZFX/SALL1/SFRP1/RDH10/SERPINE2/CYP19A1/ADAM21/GAS2/PTX3/FOXL2/SYCP2	12
BP	GO:0071333	cellular response to glucose stimulus	7/419	148/18986	0.0472973	2.14317	2.09732	0.0461281	0.335909	0.302995	CFTR/TRPM5/CMA1/CRH/PTPRN2/NPTX1/C1QTNF12	7
BP	GO:0001934	positive regulation of protein phosphorylation	16/419	455/18986	0.0351648	1.59341	1.92466	0.0461634	0.335909	0.302995	LTF/IGF1/ANGPT4/ODAM/CD36/ERBB2/SNCA/NTRK2/WNT3A/NRG1/IL31RA/AXIN2/ADRB2/P2RY1/KNDC1/SPDYC	16
BP	GO:0090090	negative regulation of canonical Wnt signaling pathway	7/419	149/18986	0.0469799	2.12878	2.07797	0.0475281	0.335909	0.302995	SOX10/SFRP1/DKK4/IGFBP2/TNN/AXIN2/TPBGL	7
BP	GO:0010273	detoxification of copper ion	2/419	16/18986	0.125	5.66408	2.80372	0.047546	0.335909	0.302995	MT1X/MT1M	2
BP	GO:0015846	polyamine transport	2/419	16/18986	0.125	5.66408	2.80372	0.047546	0.335909	0.302995	SLC47A1/SLC22A1	2
BP	GO:0034374	low-density lipoprotein particle remodeling	2/419	16/18986	0.125	5.66408	2.80372	0.047546	0.335909	0.302995	LIPC/MTTP	2
BP	GO:0042762	regulation of sulfur metabolic process	2/419	16/18986	0.125	5.66408	2.80372	0.047546	0.335909	0.302995	SNCA/SLC7A11	2
BP	GO:0051895	negative regulation of focal adhesion assembly	2/419	16/18986	0.125	5.66408	2.80372	0.047546	0.335909	0.302995	FAM107A/APOD	2
BP	GO:0051969	regulation of transmission of nerve impulse	2/419	16/18986	0.125	5.66408	2.80372	0.047546	0.335909	0.302995	FGF12/AVPR1A	2
BP	GO:0070571	negative regulation of neuron projection regeneration	2/419	16/18986	0.125	5.66408	2.80372	0.047546	0.335909	0.302995	RGMA/RTN4RL1	2
BP	GO:0070942	neutrophil mediated cytotoxicity	2/419	16/18986	0.125	5.66408	2.80372	0.047546	0.335909	0.302995	CTSG/TREM1	2
BP	GO:0099509	regulation of presynaptic cytosolic calcium ion concentration	2/419	16/18986	0.125	5.66408	2.80372	0.047546	0.335909	0.302995	CNR1/P2RY1	2
BP	GO:0150118	negative regulation of cell-substrate junction organization	2/419	16/18986	0.125	5.66408	2.80372	0.047546	0.335909	0.302995	FAM107A/APOD	2
BP	GO:1903727	positive regulation of phospholipid metabolic process	2/419	16/18986	0.125	5.66408	2.80372	0.047546	0.335909	0.302995	FABP3/HTR2B	2
BP	GO:1903909	regulation of receptor clustering	2/419	16/18986	0.125	5.66408	2.80372	0.047546	0.335909	0.302995	SLC7A11/FZD9	2
BP	GO:1904948	midbrain dopaminergic neuron differentiation	2/419	16/18986	0.125	5.66408	2.80372	0.047546	0.335909	0.302995	SFRP1/WNT3A	2
BP	GO:1990169	stress response to copper ion	2/419	16/18986	0.125	5.66408	2.80372	0.047546	0.335909	0.302995	MT1X/MT1M	2
BP	GO:0010092	specification of animal organ identity	3/419	37/18986	0.0810811	3.674	2.44574	0.0477047	0.335909	0.302995	TBR1/AXIN2/POU5F1	3
BP	GO:0015701	bicarbonate transport	3/419	37/18986	0.0810811	3.674	2.44574	0.0477047	0.335909	0.302995	CFTR/SLC4A9/SLC39A5	3
BP	GO:0045880	positive regulation of smoothened signaling pathway	3/419	37/18986	0.0810811	3.674	2.44574	0.0477047	0.335909	0.302995	SFRP1/DCDC2/SHOX2	3
BP	GO:0046688	response to copper ion	3/419	37/18986	0.0810811	3.674	2.44574	0.0477047	0.335909	0.302995	SNCA/MT1X/MT1M	3
BP	GO:0021700	developmental maturation	13/419	350/18986	0.0371429	1.68304	1.93752	0.0478285	0.336148	0.30321	CFTR/SOX8/LTF/IGF1/SOX10/NEURL1/SEMG1/WNT10B/PHOSPHO1/CEND1/RYR1/CCDC154/ATP6V0A4	13
BP	GO:0002274	myeloid leukocyte activation	10/419	247/18986	0.0404858	1.83452	1.98314	0.0481496	0.33777	0.304674	CTSG/IL1RL1/CNR1/CLU/LBP/SNCA/CPLX2/IL31RA/FCER1A/FCAR	10
BP	GO:0099175	regulation of postsynapse organization	7/419	150/18986	0.0466667	2.11459	2.05877	0.048955	0.342434	0.308881	NEURL1/LRRC4B/LRRTM2/ZNF804A/FLRT2/ARC/GRIN2B	7
BP	GO:0046849	bone remodeling	5/419	90/18986	0.0555556	2.51737	2.16755	0.0489977	0.342434	0.308881	SYT7/SFRP1/TPH1/ADRB2/CCDC154	5
CC	GO:0062023	collagen-containing extracellular matrix	34/448	430/19960	0.0790698	3.52284	8.01365	2.24515e-10	7.79068e-08	6.75909e-08	COL9A2/COL23A1/LAMC2/COL17A1/ACHE/LAMB4/CCDC80/CMA1/CTSG/ANGPT4/SFRP1/PCOLCE/AMBP/CXCL12/TNN/TGFBI/CLU/F13A1/PZP/SERPINE2/HAPLN1/ZP1/COLEC12/CLEC3B/COL4A3/COL22A1/ANGPTL7/TPSAB1/EYS/SERPINA5/MMP23B/LAMB3/VIT/GPC2	34
CC	GO:0097060	synaptic membrane	27/448	453/19960	0.0596026	2.65551	5.40062	4.52951e-06	0.00078587	0.000681811	CACNA2D2/SYT7/ADAM23/FBXO2/CNR1/SLC16A7/LRRC4B/FAIM2/PCDH10/ERBB2/CACNG8/LRRTM2/GRIK4/GRIN2C/SLC1A7/GRM2/IL31RA/RAPSN/HTR3A/P2RY1/KCNA2/DDN/FLRT2/ARC/GRIN3A/SHISA9/GRIN2B	27
CC	GO:0098862	cluster of actin-based cell projections	15/448	173/19960	0.0867052	3.86303	5.73081	8.77364e-06	0.00101482	0.000880443	CDHR2/MYO15A/TRPA1/ABCG2/ACE2/CD36/ESPNL/DCDC2/PCDH15/SLC7A11/PIEZO2/MYO7B/NHERF4/ATP6V0A4/MTTP	15
CC	GO:0045177	apical part of cell	26/448	474/19960	0.0548523	2.44387	4.82073	2.87565e-05	0.00249463	0.0021643	CFTR/CDHR2/SPEF1/SLC4A9/IGFBP2/PAPPA2/ABCG2/ACE2/CD36/ERBB2/SLC47A1/SLC7A11/NRG1/CD300LG/SLC6A20/ADRB2/P2RY1/MYO7B/PKHD1/NHERF4/SLC22A1/SLC47A2/SLC38A3/ACP3/ATP6V0A4/MAL	26
CC	GO:0045211	postsynaptic membrane	20/448	321/19960	0.0623053	2.77592	4.86043	4.22225e-05	0.00293024	0.00254224	FBXO2/SLC16A7/LRRC4B/FAIM2/PCDH10/CACNG8/LRRTM2/GRIK4/GRIN2C/GRM2/RAPSN/HTR3A/P2RY1/KCNA2/DDN/FLRT2/ARC/GRIN3A/SHISA9/GRIN2B	20
CC	GO:0098878	neurotransmitter receptor complex	7/448	45/19960	0.155556	6.93056	6.03488	5.94429e-05	0.00343778	0.00298257	CACNG8/GRIK4/GRIN2C/HTR3A/GRIN3A/SHISA9/GRIN2B	7
CC	GO:0016324	apical plasma membrane	22/448	408/19960	0.0539216	2.4024	4.33674	0.000149951	0.0074333	0.00644903	CFTR/CDHR2/SPEF1/IGFBP2/PAPPA2/ABCG2/ACE2/CD36/ERBB2/SLC47A1/NRG1/CD300LG/SLC6A20/ADRB2/P2RY1/PKHD1/NHERF4/SLC22A1/SLC47A2/SLC38A3/ATP6V0A4/MAL	22
CC	GO:0031091	platelet alpha granule	9/448	91/19960	0.0989011	4.4064	4.93498	0.000205473	0.00860994	0.00746987	IGF1/HGF/CLU/F13A1/CD36/SERPINE2/SNCA/VEGFD/SERPINA5	9
CC	GO:0005604	basement membrane	9/448	92/19960	0.0978261	4.3585	4.89238	0.000223312	0.00860994	0.00746987	COL23A1/LAMC2/COL17A1/ACHE/LAMB4/CCDC80/TGFBI/COL4A3/LAMB3	9
CC	GO:0008328	ionotropic glutamate receptor complex	6/448	40/19960	0.15	6.68304	5.45159	0.000248486	0.00862246	0.00748073	CACNG8/GRIK4/GRIN2C/GRIN3A/SHISA9/GRIN2B	6
CC	GO:0031526	brush border membrane	7/448	60/19960	0.116667	5.19792	4.93447	0.000378919	0.0119532	0.0103704	CDHR2/ABCG2/ACE2/CD36/SLC7A11/ATP6V0A4/MTTP	7
CC	GO:0098839	postsynaptic density membrane	10/448	125/19960	0.08	3.56429	4.35776	0.000523132	0.0151272	0.0131242	SLC16A7/LRRC4B/CACNG8/LRRTM2/GRIK4/GRIN2C/ARC/GRIN3A/SHISA9/GRIN2B	10
CC	GO:0034702	monoatomic ion channel complex	19/448	365/19960	0.0520548	2.31923	3.85435	0.000640014	0.0170834	0.0148214	CFTR/CACNA2D2/TRPM5/KCNA7/SLC17A7/TRPC3/CACNG8/UNC80/GRIK4/GRIN2C/HTR3A/CATSPER1/SCN4B/KCNA2/RYR1/GRIN3A/SHISA9/GRIN2B/SCN2B	19
CC	GO:0005903	brush border	9/448	109/19960	0.0825688	3.67874	4.24922	0.000784693	0.0194492	0.0168738	CDHR2/ABCG2/ACE2/CD36/SLC7A11/MYO7B/NHERF4/ATP6V0A4/MTTP	9
CC	GO:0099634	postsynaptic specialization membrane	11/448	157/19960	0.0700637	3.12159	4.04392	0.00085688	0.0198225	0.0171977	SLC16A7/LRRC4B/CACNG8/LRRTM2/GRIK4/GRIN2C/RAPSN/ARC/GRIN3A/SHISA9/GRIN2B	11
CC	GO:0009897	external side of plasma membrane	20/448	407/19960	0.04914	2.18936	3.67336	0.00095061	0.0199033	0.0172678	CXCL12/IL1RL1/CD207/ABCG2/F10/CD36/ADAM21/ITGAD/CD1A/CD1E/FCRLB/CXCR1/IL31RA/ANPEP/GFRA2/PKHD1/FCER1A/SELL/SERPINA5/KLRC2	20
CC	GO:0016323	basolateral plasma membrane	15/448	264/19960	0.0568182	2.53145	3.79554	0.000975089	0.0199033	0.0172678	SPEF1/SLC4A9/SLC16A7/SLC39A5/ABCA8/ERBB2/SLC47A1/CD300LG/CDH16/P2RY1/SLC22A1/CALHM3/SLC38A3/ATP6V0A4/MTTP	15
CC	GO:0042734	presynaptic membrane	12/448	186/19960	0.0645161	2.87442	3.89166	0.00104664	0.020177	0.0175053	CACNA2D2/SYT7/ADAM23/CNR1/LRRC4B/ERBB2/GRIK4/GRM2/IL31RA/P2RY1/KCNA2/FLRT2	12
CC	GO:0009925	basal plasma membrane	16/448	298/19960	0.0536913	2.39214	3.66888	0.00121575	0.0222034	0.0192634	SPEF1/MET/SLC4A9/SLC16A7/SLC39A5/ABCA8/ERBB2/SLC47A1/CD300LG/CDH16/P2RY1/SLC22A1/CALHM3/SLC38A3/ATP6V0A4/MTTP	16
CC	GO:0045178	basal part of cell	16/448	317/19960	0.0504732	2.24876	3.39596	0.00228079	0.0395716	0.0343318	SPEF1/MET/SLC4A9/SLC16A7/SLC39A5/ABCA8/ERBB2/SLC47A1/CD300LG/CDH16/P2RY1/SLC22A1/CALHM3/SLC38A3/ATP6V0A4/MTTP	16
CC	GO:0030667	secretory granule membrane	16/448	320/19960	0.05	2.22768	3.35464	0.00250482	0.0413891	0.0359087	BST1/DSC1/CD36/SNCA/PTPRN2/CXCR1/CADPS/ANPEP/RAB26/CEACAM3/ADGRG3/FCAR/SELL/SERPINA5/SIGLEC14/ACP3	16
CC	GO:0098686	hippocampal mossy fiber to CA3 synapse	5/448	48/19960	0.104167	4.641	3.82685	0.0043135	0.0679605	0.0589616	SYT7/SLC30A3/SLC16A7/LRRTM2/GRIK4	5
CC	GO:1902495	transmembrane transporter complex	21/448	499/19960	0.0420842	1.875	2.99939	0.00460862	0.0679605	0.0589616	CFTR/CACNA2D2/TRPM5/KCNA7/SLC17A7/TRPC3/CACNG8/UNC80/GRIK4/GRIN2C/HTR3A/CATSPER1/SCN4B/KCNA2/RYR1/GRIN3A/SPAAR/SHISA9/GRIN2B/ATP6V0A4/SCN2B	21
CC	GO:0032421	stereocilium bundle	6/448	70/19960	0.0857143	3.81888	3.57985	0.00482993	0.0679605	0.0589616	MYO15A/TRPA1/ESPNL/DCDC2/PCDH15/PIEZO2	6
CC	GO:0070382	exocytic vesicle	13/448	253/19960	0.0513834	2.28931	3.12728	0.00489629	0.0679605	0.0589616	SYT7/IGF1/SYT13/CTTNBP2/SLC17A7/SLC30A3/NGF/SNCA/PTPRN2/SYN2/RAB26/SYT3/ATP6V0A4	13
CC	GO:0005788	endoplasmic reticulum lumen	15/448	314/19960	0.0477707	2.12836	3.05373	0.00512289	0.0683709	0.0593177	COL9A2/COL23A1/COL17A1/CYP2W1/CLU/F10/ACE2/WNT3A/LIPC/COL4A3/COL22A1/ARSJ/CES1/STC2/MTTP	15
CC	GO:0034703	cation channel complex	12/448	228/19960	0.0526316	2.34492	3.09483	0.00558651	0.0716195	0.0621362	CACNA2D2/KCNA7/TRPC3/CACNG8/UNC80/GRIK4/HTR3A/CATSPER1/SCN4B/KCNA2/RYR1/SCN2B	12
CC	GO:0098984	neuron to neuron synapse	18/448	412/19960	0.0436893	1.94652	2.94159	0.0057791	0.0716195	0.0621362	SYT7/NEURL1/SLC30A3/SLC16A7/LRRC4B/CACNG8/LRRTM2/NTRK2/GRIK4/SYN2/CABP1/GRIN2C/P2RY1/DLGAP1/ARC/GRIN3A/SHISA9/GRIN2B	18
CC	GO:0098858	actin-based cell projection	12/448	234/19960	0.0512821	2.2848	2.99558	0.00682626	0.0816797	0.0708643	CDHR2/MYO15A/SPEF1/ESPNL/PCDH15/SLC7A11/PIEZO2/FMN2/MYO7B/FZD9/ACP3/MTTP	12
CC	GO:0043204	perikaryon	9/448	152/19960	0.0592105	2.63804	3.07173	0.00746033	0.0838181	0.0727195	NEURL1/OLFM1/CPLX2/CRH/SERPINI1/KNDC1/KCNA2/DDN/RTN4RL1	9
CC	GO:0014069	postsynaptic density	16/448	359/19960	0.0445682	1.98567	2.85561	0.00748807	0.0838181	0.0727195	NEURL1/SLC16A7/LRRC4B/CACNG8/LRRTM2/NTRK2/GRIK4/SYN2/CABP1/GRIN2C/P2RY1/DLGAP1/ARC/GRIN3A/SHISA9/GRIN2B	16
CC	GO:0099572	postsynaptic specialization	17/448	396/19960	0.0429293	1.91265	2.7796	0.00849124	0.0920769	0.0798847	NEURL1/SLC16A7/LRRC4B/CACNG8/LRRTM2/NTRK2/GRIK4/SYN2/CABP1/GRIN2C/RAPSN/P2RY1/DLGAP1/ARC/GRIN3A/SHISA9/GRIN2B	17
CC	GO:0042581	specific granule	9/448	160/19960	0.05625	2.50614	2.89834	0.0102638	0.107925	0.0936346	LTF/LYZ/BST1/QPCT/CD36/PTX3/CEACAM3/ADGRG3/FCAR	9
CC	GO:0032279	asymmetric synapse	16/448	375/19960	0.0426667	1.90095	2.66878	0.0110661	0.112939	0.0979845	NEURL1/SLC16A7/LRRC4B/CACNG8/LRRTM2/NTRK2/GRIK4/SYN2/CABP1/GRIN2C/P2RY1/DLGAP1/ARC/GRIN3A/SHISA9/GRIN2B	16
CC	GO:0005581	collagen trimer	6/448	86/19960	0.0697674	3.10839	2.96903	0.0128632	0.127529	0.110643	COL9A2/COL23A1/COL17A1/COLEC12/COL4A3/COL22A1	6
CC	GO:0031045	dense core granule	4/448	42/19960	0.0952381	4.2432	3.18811	0.0143048	0.137251	0.119077	SYT7/CRH/CADPS/ADRB2	4
CC	GO:0034774	secretory granule lumen	14/448	324/19960	0.0432099	1.92515	2.544	0.0152279	0.137251	0.119077	LTF/IGF1/HGF/LYZ/CTSG/QPCT/CLU/F13A1/CRH/SERPINI1/PTX3/CLEC3B/VEGFD/HSPA6	14
CC	GO:0030672	synaptic vesicle membrane	8/448	143/19960	0.0559441	2.49251	2.71408	0.0155451	0.137251	0.119077	SYT7/SLC17A7/SLC30A3/SNCA/PTPRN2/SYN2/RAB26/ATP6V0A4	8
CC	GO:0099501	exocytic vesicle membrane	8/448	143/19960	0.0559441	2.49251	2.71408	0.0155451	0.137251	0.119077	SYT7/SLC17A7/SLC30A3/SNCA/PTPRN2/SYN2/RAB26/ATP6V0A4	8
CC	GO:0031253	cell projection membrane	15/448	358/19960	0.0418994	1.86677	2.50757	0.0158214	0.137251	0.119077	CDHR2/UNC5A/ABCG2/ACE2/CD36/ERBB2/CDHR1/SLC7A11/FAM107A/KCNA2/DDN/FZD9/SHISA9/ATP6V0A4/MTTP	15
CC	GO:0060205	cytoplasmic vesicle lumen	14/448	329/19960	0.0425532	1.8959	2.4828	0.0171578	0.13936	0.120907	LTF/IGF1/HGF/LYZ/CTSG/QPCT/CLU/F13A1/CRH/SERPINI1/PTX3/CLEC3B/VEGFD/HSPA6	14
CC	GO:0031093	platelet alpha granule lumen	5/448	67/19960	0.0746269	3.32489	2.88834	0.0172391	0.13936	0.120907	IGF1/HGF/CLU/F13A1/VEGFD	5
CC	GO:0031983	vesicle lumen	14/448	330/19960	0.0424242	1.89015	2.47069	0.0175652	0.13936	0.120907	LTF/IGF1/HGF/LYZ/CTSG/QPCT/CLU/F13A1/CRH/SERPINI1/PTX3/CLEC3B/VEGFD/HSPA6	14
CC	GO:0034706	sodium channel complex	3/448	25/19960	0.12	5.34643	3.29497	0.0179066	0.13936	0.120907	GRIK4/SCN4B/SCN2B	3
CC	GO:0005891	voltage-gated calcium channel complex	4/448	45/19960	0.0888889	3.96032	3.01239	0.0180726	0.13936	0.120907	CACNA2D2/CACNG8/CATSPER1/RYR1	4
CC	GO:0030666	endocytic vesicle membrane	10/448	207/19960	0.0483092	2.15235	2.52528	0.0188538	0.142223	0.123391	CFTR/SYT7/CD207/ACE2/CD36/CACNG8/WNT3A/COLEC12/ADRB2/ATP6V0A4	10
CC	GO:0005614	interstitial matrix	2/448	11/19960	0.181818	8.10065	3.56937	0.0241781	0.178506	0.154869	CCDC80/VIT	2
CC	GO:0005902	microvillus	6/448	100/19960	0.06	2.67321	2.54167	0.0251911	0.182111	0.157997	CDHR2/SPEF1/SLC7A11/FMN2/MYO7B/MTTP	6
CC	GO:0098992	neuronal dense core vesicle	3/448	29/19960	0.103448	4.60899	2.94698	0.0266411	0.188662	0.163681	CRH/CADPS/ADRB2	3
CC	GO:0032809	neuronal cell body membrane	3/448	30/19960	0.1	4.45536	2.86984	0.029121	0.2021	0.175339	UNC5A/PIEZO2/KCNA2	3
CC	GO:0070820	tertiary granule	8/448	164/19960	0.0487805	2.17334	2.28621	0.0320419	0.21801	0.189143	LTF/LYZ/QPCT/DSC1/PTPRN2/PTX3/FCAR/SIGLEC14	8
CC	GO:1904724	tertiary granule lumen	4/448	55/19960	0.0727273	3.24026	2.5209	0.0347924	0.232172	0.201429	LTF/LYZ/QPCT/PTX3	4
CC	GO:0031528	microvillus membrane	3/448	33/19960	0.0909091	4.05032	2.65729	0.0372647	0.23946	0.207752	CDHR2/SLC7A11/MTTP	3
CC	GO:0044298	cell body membrane	3/448	33/19960	0.0909091	4.05032	2.65729	0.0372647	0.23946	0.207752	UNC5A/PIEZO2/KCNA2	3
CC	GO:0008021	synaptic vesicle	10/448	233/19960	0.0429185	1.91217	2.12217	0.0381751	0.24085	0.208959	SYT7/CTTNBP2/SLC17A7/SLC30A3/NGF/SNCA/PTPRN2/SYN2/RAB26/ATP6V0A4	10
CC	GO:0001518	voltage-gated sodium channel complex	2/448	15/19960	0.133333	5.94048	2.90038	0.0435203	0.264939	0.229858	SCN4B/SCN2B	2
CC	GO:0001534	radial spoke	2/448	15/19960	0.133333	5.94048	2.90038	0.0435203	0.264939	0.229858	NME5/CFAP91	2
CC	GO:0001533	cornified envelope	4/448	60/19960	0.0666667	2.97024	2.31593	0.0456474	0.273098	0.236936	DSC1/DSG4/CASP14/TCHH	4
CC	GO:0101003	ficolin-1-rich granule membrane	4/448	61/19960	0.0655738	2.92155	2.2775	0.0480203	0.274909	0.238508	DSC1/PTPRN2/FCAR/SIGLEC14	4
CC	GO:0043679	axon terminus	6/448	117/19960	0.0512821	2.2848	2.11194	0.0484331	0.274909	0.238508	TNN/NTS/SNCA/CPLX2/NTRK2/KCNA2	6
CC	GO:0032591	dendritic spine membrane	2/448	16/19960	0.125	5.5692	2.77046	0.0490147	0.274909	0.238508	DDN/SHISA9	2
MF	GO:0005539	glycosaminoglycan binding	28/422	246/18737	0.113821	5.05371	9.71475	2.0066e-12	1.33038e-09	1.05611e-09	LTF/COL23A1/LAMC2/COL17A1/CCDC80/CTSG/SFRP1/CCN4/PCOLCE/AMBP/SEMA5A/FGF12/LYVE1/REG4/SERPINE2/HAPLN1/CXCL13/PGLYRP2/PCOLCE2/CLEC3B/NELL1/LIPC/GFRA2/NDNF/RTN4RL1/SELL/SERPINA5/VIT	28
MF	GO:0008201	heparin binding	21/422	176/18737	0.119318	5.29778	8.69544	5.08773e-10	1.68658e-07	1.33888e-07	LTF/COL23A1/LAMC2/COL17A1/CCDC80/CTSG/SFRP1/CCN4/PCOLCE/FGF12/REG4/SERPINE2/CXCL13/PCOLCE2/CLEC3B/NELL1/LIPC/NDNF/RTN4RL1/SELL/SERPINA5	21
MF	GO:1901681	sulfur compound binding	24/422	277/18737	0.0866426	3.84697	7.246	1.95265e-08	4.31535e-06	3.42569e-06	LTF/COL23A1/LAMC2/COL17A1/CCDC80/CTSG/SFRP1/CCN4/PCOLCE/AMBP/SEMA5A/FGF12/REG4/SERPINE2/CXCL13/PCOLCE2/CLEC3B/NELL1/LIPC/GFRA2/NDNF/RTN4RL1/SELL/SERPINA5	24
MF	GO:0005501	retinoid binding	9/422	38/18737	0.236842	10.5159	8.913	1.2513e-07	1.65923e-05	1.31716e-05	CYP26B1/CYP2W1/LRAT/RBP7/CRABP1/SERPINA5/ADH4/ABCA4/CRABP2	9
MF	GO:0019840	isoprenoid binding	9/422	38/18737	0.236842	10.5159	8.913	1.2513e-07	1.65923e-05	1.31716e-05	CYP26B1/CYP2W1/LRAT/RBP7/CRABP1/SERPINA5/ADH4/ABCA4/CRABP2	9
MF	GO:0031406	carboxylic acid binding	18/422	187/18737	0.0962567	4.27384	6.82964	2.49121e-07	2.75279e-05	2.18527e-05	CYP26B1/CYP2W1/AMBP/LRAT/FABP3/ST8SIA2/FTCD/RBP7/CRABP1/GFRA2/GLDC/AKR1C1/SELL/SERPINA5/GRIN3A/SIGLEC14/GRIN2B/CRABP2	18
MF	GO:0043177	organic acid binding	18/422	199/18737	0.0904523	4.01612	6.49285	6.28272e-07	5.95063e-05	4.72385e-05	CYP26B1/CYP2W1/AMBP/LRAT/FABP3/ST8SIA2/FTCD/RBP7/CRABP1/GFRA2/GLDC/AKR1C1/SELL/SERPINA5/GRIN3A/SIGLEC14/GRIN2B/CRABP2	18
MF	GO:0008514	organic anion transmembrane transporter activity	21/422	268/18737	0.0783582	3.47914	6.20495	8.06355e-07	6.13732e-05	4.87205e-05	CFTR/SLC17A7/SLC4A9/SLC16A7/ABCG2/CD36/SLC39A5/SLC47A1/SLC10A4/GRIK4/SLC7A11/GRIN2C/SLC1A7/SLC6A20/SLC38A11/SLC2A14/SLC22A1/SLC36A2/SLC38A3/GRIN3A/GRIN2B	21
MF	GO:0019841	retinol binding	6/422	16/18737	0.375	16.6502	9.50618	8.3312e-07	6.13732e-05	4.87205e-05	CYP2W1/LRAT/RBP7/CRABP1/ADH4/CRABP2	6
MF	GO:0015171	amino acid transmembrane transporter activity	12/422	99/18737	0.121212	5.38188	6.63543	2.29874e-06	0.000152406	0.000120986	SLC17A7/SLC47A1/GRIK4/SLC7A11/GRIN2C/SLC1A7/SLC6A20/SLC38A11/SLC36A2/SLC38A3/GRIN3A/GRIN2B	12
MF	GO:0016918	retinal binding	6/422	19/18737	0.315789	14.0212	8.61964	2.66517e-06	0.000160637	0.00012752	CYP2W1/RBP7/CRABP1/ADH4/ABCA4/CRABP2	6
MF	GO:0001972	retinoic acid binding	6/422	20/18737	0.3	13.3201	8.36766	3.73526e-06	0.000206373	0.000163827	CYP26B1/CYP2W1/LRAT/CRABP1/SERPINA5/CRABP2	6
MF	GO:0046943	carboxylic acid transmembrane transporter activity	16/422	185/18737	0.0864865	3.84004	5.89259	4.7241e-06	0.000239812	0.000190372	SLC17A7/SLC16A7/ABCG2/CD36/SLC47A1/SLC10A4/GRIK4/SLC7A11/GRIN2C/SLC1A7/SLC6A20/SLC38A11/SLC36A2/SLC38A3/GRIN3A/GRIN2B	16
MF	GO:0005342	organic acid transmembrane transporter activity	16/422	186/18737	0.0860215	3.8194	5.8657	5.06391e-06	0.000239812	0.000190372	SLC17A7/SLC16A7/ABCG2/CD36/SLC47A1/SLC10A4/GRIK4/SLC7A11/GRIN2C/SLC1A7/SLC6A20/SLC38A11/SLC36A2/SLC38A3/GRIN3A/GRIN2B	16
MF	GO:0046873	metal ion transmembrane transporter activity	26/422	444/18737	0.0585586	2.60003	5.17926	9.69022e-06	0.000428308	0.000340008	CACNA2D2/TRPM5/TRPA1/KCNA7/SLC17A7/SLC4A9/SLC30A3/FAIM2/TRPC3/SLC39A5/CACNG8/SLC10A4/GRIK4/GRIN2C/SLC1A7/SLC6A20/SLC22A1/CATSPER1/SCN4B/KCNA2/CALHM3/SLC38A3/RYR1/GRIN3A/GRIN2B/SCN2B	26
MF	GO:0005261	monoatomic cation channel activity	21/422	333/18737	0.0630631	2.80003	5.0308	2.36829e-05	0.000950439	0.000754497	CACNA2D2/TRPM5/TRPA1/KCNA7/FAIM2/TRPC3/CACNG8/UNC80/GRIK4/PIEZO2/GRIN2C/HTR3A/CATSPER1/SCN4B/KCNA2/CALHM3/RYR1/GRIN3A/TMEM150C/GRIN2B/SCN2B	21
MF	GO:0022836	gated channel activity	20/422	308/18737	0.0649351	2.88315	5.05825	2.43702e-05	0.000950439	0.000754497	CFTR/CACNA2D2/TRPM5/TRPA1/KCNA7/TRPC3/CACNG8/GRIK4/PIEZO2/GRIN2C/SLC1A7/HTR3A/CATSPER1/KCNA2/CALHM3/RYR1/GRIN3A/TMEM150C/GRIN2B/SCN2B	20
MF	GO:0005216	monoatomic ion channel activity	24/422	439/18737	0.0546697	2.42736	4.59362	6.36321e-05	0.00234378	0.00186059	CFTR/CACNA2D2/TRPM5/TRPA1/KCNA7/SLC17A7/FAIM2/TRPC3/CACNG8/UNC80/GRIK4/PIEZO2/GRIN2C/SLC1A7/HTR3A/CATSPER1/SCN4B/KCNA2/CALHM3/RYR1/GRIN3A/TMEM150C/GRIN2B/SCN2B	24
MF	GO:0033293	monocarboxylic acid binding	9/422	79/18737	0.113924	5.05828	5.48674	6.99411e-05	0.00244058	0.00193743	CYP26B1/CYP2W1/LRAT/FABP3/RBP7/CRABP1/AKR1C1/SERPINA5/CRABP2	9
MF	GO:0061134	peptidase regulator activity	16/422	235/18737	0.0680851	3.02301	4.73712	9.02794e-05	0.00299276	0.00237577	LTF/CST4/PCOLCE/AMBP/PZP/NGF/SERPINE2/SERPINI1/PCOLCE2/PI16/COL4A3/SERPINA6/CST1/SERPINA5/RARRES1/MAL	16
MF	GO:0090482	vitamin transmembrane transporter activity	6/422	34/18737	0.176471	7.83538	6.05533	9.92368e-05	0.00313305	0.00248714	ABCG2/SLC19A3/SLC47A1/SLC2A14/SLC22A1/ABCA4	6
MF	GO:0015179	L-amino acid transmembrane transporter activity	8/422	66/18737	0.121212	5.38188	5.41302	0.000113512	0.00342083	0.00271559	SLC17A7/SLC47A1/SLC7A11/SLC1A7/SLC6A20/SLC38A11/SLC36A2/SLC38A3	8
MF	GO:0030414	peptidase inhibitor activity	13/422	176/18737	0.0738636	3.27958	4.61213	0.000183226	0.00517148	0.00410533	LTF/CST4/AMBP/PZP/NGF/SERPINE2/SERPINI1/PI16/COL4A3/SERPINA6/CST1/SERPINA5/RARRES1	13
MF	GO:0005262	calcium channel activity	11/422	131/18737	0.0839695	3.72828	4.75653	0.000187203	0.00517148	0.00410533	CACNA2D2/TRPA1/FAIM2/TRPC3/CACNG8/GRIN2C/CATSPER1/CALHM3/RYR1/GRIN3A/GRIN2B	11
MF	GO:1901474	azole transmembrane transporter activity	4/422	14/18737	0.285714	12.6858	6.63938	0.000212257	0.00562905	0.00446856	SLC19A3/SLC47A1/SLC22A1/SLC38A3	4
MF	GO:0008066	glutamate receptor activity	5/422	26/18737	0.192308	8.53855	5.83872	0.000251859	0.0064224	0.00509835	GRIK4/GRIN2C/GRM2/GRIN3A/GRIN2B	5
MF	GO:0099106	ion channel regulator activity	12/422	159/18737	0.0754717	3.35098	4.51897	0.000263788	0.00647746	0.00514206	CFTR/SGK2/AMBP/FGF12/TNNI3/CACNG8/CABP1/GRM2/ADRB2/NHERF4/SCN4B/SCN2B	12
MF	GO:0008237	metallopeptidase activity	13/422	185/18737	0.0702703	3.12003	4.3987	0.000298826	0.00707577	0.00561703	TLL1/ADAM23/PAPPA2/XPNPEP2/ACE2/ADAM21/ADAMTS19/CNDP1/CPA6/ANPEP/TRABD2A/TMPRSS6/MMP23B	13
MF	GO:0004970	glutamate-gated receptor activity	4/422	16/18737	0.25	11.1001	6.13498	0.00037237	0.00851314	0.00675807	GRIK4/GRIN2C/GRIN3A/GRIN2B	4
MF	GO:0016247	channel regulator activity	12/422	167/18737	0.0718563	3.19045	4.31596	0.000413358	0.0091352	0.00725189	CFTR/SGK2/AMBP/FGF12/TNNI3/CACNG8/CABP1/GRM2/ADRB2/NHERF4/SCN4B/SCN2B	12
MF	GO:0004866	endopeptidase inhibitor activity	12/422	168/18737	0.0714286	3.17146	4.29145	0.000436303	0.00933125	0.00740752	LTF/CST4/AMBP/PZP/NGF/SERPINE2/SERPINI1/COL4A3/SERPINA6/CST1/SERPINA5/RARRES1	12
MF	GO:0141108	transporter regulator activity	12/422	169/18737	0.0710059	3.1527	4.26712	0.000460313	0.00953712	0.00757095	CFTR/SGK2/AMBP/FGF12/TNNI3/CACNG8/CABP1/GRM2/ADRB2/NHERF4/SCN4B/SCN2B	12
MF	GO:0015085	calcium ion transmembrane transporter activity	11/422	148/18737	0.0743243	3.30004	4.26411	0.000536595	0.0107807	0.00855813	CACNA2D2/TRPA1/FAIM2/TRPC3/CACNG8/GRIN2C/CATSPER1/CALHM3/RYR1/GRIN3A/GRIN2B	11
MF	GO:0019842	vitamin binding	11/422	150/18737	0.0733333	3.25603	4.21093	0.000600745	0.0117145	0.00929946	CYP2W1/LRAT/TTPA/HDC/FTCD/RBP7/CRABP1/GLDC/ADH4/ABCA4/CRABP2	11
MF	GO:0042910	xenobiotic transmembrane transporter activity	5/422	32/18737	0.15625	6.93757	5.10266	0.000690046	0.0130714	0.0103766	ABCG2/ABCA8/SLC47A1/SLC22A1/SLC47A2	5
MF	GO:0015276	ligand-gated monoatomic ion channel activity	12/422	184/18737	0.0652174	2.89568	3.92246	0.000977288	0.0179984	0.0142878	CFTR/TRPM5/TRPA1/TRPC3/GRIK4/GRIN2C/SLC1A7/HTR3A/CATSPER1/RYR1/GRIN3A/GRIN2B	12
MF	GO:0043178	alcohol binding	8/422	91/18737	0.0879121	3.90334	4.21422	0.00103119	0.0184778	0.0146684	CYP2W1/LRAT/TRPC3/RBP7/CRABP1/APOD/ADH4/CRABP2	8
MF	GO:0022834	ligand-gated channel activity	12/422	186/18737	0.0645161	2.86455	3.87916	0.00107328	0.0187259	0.0148654	CFTR/TRPM5/TRPA1/TRPC3/GRIK4/GRIN2C/SLC1A7/HTR3A/CATSPER1/RYR1/GRIN3A/GRIN2B	12
MF	GO:0008083	growth factor activity	11/422	162/18737	0.0679012	3.01485	3.90955	0.00113447	0.0188039	0.0149273	IGF1/HGF/CXCL12/FGF12/NGF/FGF5/OSGIN1/NODAL/NRG1/VEGFD/NRG4	11
MF	GO:0015081	sodium ion transmembrane transporter activity	11/422	162/18737	0.0679012	3.01485	3.90955	0.00113447	0.0188039	0.0149273	TRPM5/SLC17A7/SLC4A9/SLC10A4/GRIK4/SLC1A7/SLC6A20/SLC22A1/SCN4B/SLC38A3/SCN2B	11
MF	GO:0071723	lipopeptide binding	3/422	10/18737	0.3	13.3201	5.91525	0.00120987	0.0188823	0.0149895	LBP/CD1A/CD1E	3
MF	GO:0061135	endopeptidase regulator activity	12/422	189/18737	0.0634921	2.81908	3.81527	0.00123186	0.0188823	0.0149895	LTF/CST4/AMBP/PZP/NGF/SERPINE2/SERPINI1/COL4A3/SERPINA6/CST1/SERPINA5/RARRES1	12
MF	GO:0015294	solute:monoatomic cation symporter activity	9/422	116/18737	0.0775862	3.44486	4.00935	0.00124938	0.0188823	0.0149895	SLC17A7/SLC4A9/SLC39A5/SLC10A4/SLC1A7/SLC6A20/SLC22A1/SLC36A2/SLC38A3	9
MF	GO:0005244	voltage-gated monoatomic ion channel activity	11/422	164/18737	0.0670732	2.97808	3.86203	0.00125312	0.0188823	0.0149895	CACNA2D2/KCNA7/CACNG8/GRIN2C/CATSPER1/KCNA2/CALHM3/RYR1/GRIN3A/GRIN2B/SCN2B	11
MF	GO:0005201	extracellular matrix structural constituent	11/422	166/18737	0.0662651	2.9422	3.81524	0.00138179	0.0199158	0.01581	COL9A2/COL23A1/LAMC2/COL17A1/PCOLCE/TGFBI/HAPLN1/ZP1/COL4A3/COL22A1/LAMB3	11
MF	GO:0022832	voltage-gated channel activity	11/422	166/18737	0.0662651	2.9422	3.81524	0.00138179	0.0199158	0.01581	CACNA2D2/KCNA7/CACNG8/GRIN2C/CATSPER1/KCNA2/CALHM3/RYR1/GRIN3A/GRIN2B/SCN2B	11
MF	GO:0016594	glycine binding	3/422	11/18737	0.272727	12.1092	5.59434	0.00163588	0.0230764	0.0183189	GLDC/GRIN3A/GRIN2B	3
MF	GO:0030246	carbohydrate binding	15/422	280/18737	0.0535714	2.3786	3.52799	0.00179576	0.0248039	0.0196903	LGALS2/AMBP/ATRNL1/CD207/FBXO2/REG4/CLEC1A/CLEC18A/COLEC12/PTX3/CLEC3B/DCDC1/SELL/KLRC2/SIGLEC14	15
MF	GO:0015293	symporter activity	10/422	147/18737	0.0680272	3.02044	3.73298	0.00185423	0.0250888	0.0199165	SLC17A7/SLC4A9/SLC16A7/SLC39A5/SLC10A4/SLC1A7/SLC6A20/SLC22A1/SLC36A2/SLC38A3	10
MF	GO:0015370	solute:sodium symporter activity	7/422	79/18737	0.0886076	3.93422	3.96702	0.00201164	0.0266743	0.0211751	SLC17A7/SLC4A9/SLC10A4/SLC1A7/SLC6A20/SLC22A1/SLC38A3	7
MF	GO:0015101	organic cation transmembrane transporter activity	7/422	82/18737	0.0853659	3.79028	3.8437	0.00249115	0.032385	0.0257085	SLC19A3/SLC47A1/SLC6A20/SLC22A1/SLC47A2/SLC36A2/SLC38A3	7
MF	GO:0004497	monooxygenase activity	8/422	106/18737	0.0754717	3.35098	3.68447	0.00273525	0.0348744	0.0276847	CYP26B1/CYP2W1/TPH1/CYP2E1/CYP19A1/CYP2C9/CYP4F22/AKR1C1	8
MF	GO:0030020	extracellular matrix structural constituent conferring tensile strength	5/422	45/18737	0.111111	4.93339	4.00992	0.00329613	0.040718	0.0323235	COL9A2/COL23A1/COL17A1/COL4A3/COL22A1	5
MF	GO:0005313	L-glutamate transmembrane transporter activity	3/422	14/18737	0.214286	9.51439	4.8375	0.00343203	0.040718	0.0323235	SLC17A7/SLC7A11/SLC1A7	3
MF	GO:0008191	metalloendopeptidase inhibitor activity	3/422	14/18737	0.214286	9.51439	4.8375	0.00343203	0.040718	0.0323235	NGF/COL4A3/RARRES1	3
MF	GO:0004222	metalloendopeptidase activity	8/422	110/18737	0.0727273	3.22913	3.55919	0.00343923	0.040718	0.0323235	TLL1/ADAM23/PAPPA2/ADAM21/ADAMTS19/TRABD2A/TMPRSS6/MMP23B	8
MF	GO:0005178	integrin binding	10/422	161/18737	0.0621118	2.75779	3.40013	0.00359268	0.0417885	0.0331734	IGF1/CCN4/ICAM5/CXCL12/ADAM23/TNN/TGFBI/ITGAD/NRG1/COL4A3	10
MF	GO:0099094	ligand-gated monoatomic cation channel activity	9/422	136/18737	0.0661765	2.93827	3.44355	0.00370826	0.0423893	0.0336503	TRPM5/TRPA1/TRPC3/GRIK4/GRIN2C/HTR3A/CATSPER1/RYR1/GRIN2B	9
MF	GO:0005416	amino acid:monoatomic cation symporter activity	4/422	29/18737	0.137931	6.1242	4.19182	0.00385709	0.0433433	0.0344076	SLC1A7/SLC6A20/SLC36A2/SLC38A3	4
MF	GO:0099604	ligand-gated calcium channel activity	4/422	30/18737	0.133333	5.92006	4.09374	0.00437254	0.0483165	0.0383556	TRPA1/GRIN2C/RYR1/GRIN2B	4
MF	GO:0004175	endopeptidase activity	18/422	404/18737	0.0445545	1.97824	3.01724	0.00487886	0.0530276	0.0420954	LTF/TLL1/CMA1/CTSG/SFRP1/ADAM23/PAPPA2/F10/MASP1/ACE2/ADAM21/ADAMTS19/KLK4/TPSAB1/TRABD2A/TMPRSS6/MMP23B/CASP14	18
MF	GO:0099507	ligand-gated monoatomic ion channel activity involved in regulation of presynaptic membrane potential	3/422	16/18737	0.1875	8.32509	4.44938	0.00510664	0.0546081	0.0433501	GRIK4/HTR3A/GRIN2B	3
MF	GO:0017147	Wnt-protein binding	4/422	32/18737	0.125	5.55006	3.91025	0.00553852	0.0579231	0.0459817	SFRP1/WIF1/TRABD2A/FZD9	4
MF	GO:0004857	enzyme inhibitor activity	18/422	410/18737	0.0439024	1.94929	2.95009	0.00566378	0.0579231	0.0459817	LTF/PHACTR3/CST4/AMBP/IGFBP2/PZP/NGF/SERPINE2/SNCA/CABP1/SERPINI1/PI16/COL4A3/SERPINA6/CST1/NHERF4/SERPINA5/RARRES1	18
MF	GO:0005246	calcium channel regulator activity	5/422	51/18737	0.0980392	4.35299	3.63957	0.00567874	0.0579231	0.0459817	AMBP/TNNI3/CACNG8/CABP1/GRM2	5
MF	GO:0015291	secondary active transmembrane transporter activity	14/422	288/18737	0.0486111	2.15836	3.00707	0.0059403	0.0594596	0.0472014	SLC17A7/SLC4A9/SLC30A3/SLC16A7/SLC39A5/SLC47A1/SLC10A4/SLC7A11/SLC1A7/SLC6A20/SLC22A1/SLC47A2/SLC36A2/SLC38A3	14
MF	GO:0005230	extracellular ligand-gated monoatomic ion channel activity	6/422	73/18737	0.0821918	3.64935	3.44263	0.00602036	0.0594596	0.0472014	GRIK4/GRIN2C/SLC1A7/HTR3A/GRIN3A/GRIN2B	6
MF	GO:0030169	low-density lipoprotein particle binding	3/422	17/18737	0.176471	7.83538	4.27982	0.00609842	0.0594596	0.0472014	CD36/COLEC12/LIPC	3
MF	GO:0030594	neurotransmitter receptor activity	7/422	97/18737	0.0721649	3.20416	3.30367	0.00632422	0.0607675	0.0482397	HRH3/HTR2B/GRIK4/GRIN2C/HTR3A/GRIN3A/GRIN2B	7
MF	GO:1904315	transmitter-gated monoatomic ion channel activity involved in regulation of postsynaptic membrane potential	5/422	53/18737	0.0943396	4.18872	3.52867	0.00668873	0.0633519	0.0502912	GRIK4/GRIN2C/HTR3A/GRIN3A/GRIN2B	5
MF	GO:0015172	acidic amino acid transmembrane transporter activity	3/422	18/18737	0.166667	7.40008	4.12355	0.00719728	0.0664556	0.0527551	SLC17A7/SLC7A11/SLC1A7	3
MF	GO:0005319	lipid transporter activity	10/422	178/18737	0.0561798	2.49441	3.04084	0.00721689	0.0664556	0.0527551	ABCG2/CD36/TTPA/ABCA8/SLC10A4/SLC22A1/CIDEC/APOD/ABCA4/MTTP	10
MF	GO:0005506	iron ion binding	9/422	153/18737	0.0588235	2.61179	3.03862	0.00792586	0.0719842	0.0571439	CYP26B1/LTF/CYP2W1/TPH1/CYP2E1/CYP19A1/CYP2C9/SNCA/CYP4F22	9
MF	GO:0022804	active transmembrane transporter activity	19/422	458/18737	0.0414847	1.84194	2.76904	0.00816159	0.0729817	0.0579358	CFTR/SLC17A7/SLC4A9/SLC30A3/SLC16A7/ABCG2/SLC39A5/ABCA8/SLC47A1/SLC10A4/SLC7A11/SLC1A7/SLC6A20/SLC22A1/SLC47A2/SLC36A2/SLC38A3/ABCA4/ATP6V0A4	19
MF	GO:0140375	immune receptor activity	9/422	154/18737	0.0584416	2.59483	3.01654	0.00825585	0.0729817	0.0579358	IL1RL1/IL17RD/CXCR1/IL22RA2/IL31RA/GFRA2/FCER1A/FCAR/KLRC2	9
MF	GO:0099529	neurotransmitter receptor activity involved in regulation of postsynaptic membrane potential	5/422	56/18737	0.0892857	3.96433	3.37219	0.0084298	0.0735389	0.0583781	GRIK4/GRIN2C/HTR3A/GRIN3A/GRIN2B	5
MF	GO:0033218	amide binding	12/422	244/18737	0.0491803	2.18363	2.82487	0.00957729	0.0824642	0.0654634	SCTR/ACHE/FBXO2/CLU/LBP/CD36/CD1A/CD1E/FTCD/AVPR1A/ADRB2/GRIN2B	12
MF	GO:0004745	all-trans-retinol dehydrogenase (NAD+) activity	3/422	20/18737	0.15	6.66007	3.84424	0.00972632	0.0826737	0.0656297	RDH10/ADH4/ADH1C	3
MF	GO:0001540	amyloid-beta binding	6/422	83/18737	0.0722892	3.20967	3.06247	0.0110785	0.0924942	0.0734256	ACHE/FBXO2/CLU/CD36/ADRB2/GRIN2B	6
MF	GO:0061891	calcium ion sensor activity	3/422	21/18737	0.142857	6.34292	3.71855	0.0111607	0.0924942	0.0734256	SYT7/SYT13/SYT3	3
MF	GO:0033691	sialic acid binding	3/422	22/18737	0.136364	6.05461	3.60077	0.0127106	0.102769	0.0815825	ST8SIA2/SELL/SIGLEC14	3
MF	GO:0140784	metal ion sensor activity	3/422	22/18737	0.136364	6.05461	3.60077	0.0127106	0.102769	0.0815825	SYT7/SYT13/SYT3	3
MF	GO:0008227	G protein-coupled amine receptor activity	4/422	41/18737	0.097561	4.33175	3.24177	0.0133163	0.103867	0.0824541	HRH3/HTR2B/ADRB2/ADRA1B	4
MF	GO:0015175	neutral L-amino acid transmembrane transporter activity	4/422	41/18737	0.097561	4.33175	3.24177	0.0133163	0.103867	0.0824541	SLC1A7/SLC6A20/SLC36A2/SLC38A3	4
MF	GO:0017080	sodium channel regulator activity	4/422	41/18737	0.097561	4.33175	3.24177	0.0133163	0.103867	0.0824541	SGK2/FGF12/SCN4B/SCN2B	4
MF	GO:0022824	transmitter-gated monoatomic ion channel activity	5/422	63/18737	0.0793651	3.52385	3.04583	0.0136601	0.104099	0.0826383	GRIK4/GRIN2C/HTR3A/GRIN3A/GRIN2B	5
MF	GO:0022835	transmitter-gated channel activity	5/422	63/18737	0.0793651	3.52385	3.04583	0.0136601	0.104099	0.0826383	GRIK4/GRIN2C/HTR3A/GRIN3A/GRIN2B	5
MF	GO:0004022	alcohol dehydrogenase (NAD+) activity	3/422	23/18737	0.130435	5.79137	3.49005	0.0143772	0.107102	0.0850221	RDH10/ADH4/ADH1C	3
MF	GO:0005283	amino acid:sodium symporter activity	3/422	23/18737	0.130435	5.79137	3.49005	0.0143772	0.107102	0.0850221	SLC1A7/SLC6A20/SLC38A3	3
MF	GO:1901682	sulfur compound transmembrane transporter activity	5/422	64/18737	0.078125	3.46879	3.00302	0.0145518	0.107198	0.0850982	ABCG2/SLC19A3/SLC47A1/SLC7A11/SLC22A1	5
MF	GO:0017171	serine hydrolase activity	10/422	199/18737	0.0502513	2.23118	2.65038	0.0150085	0.109348	0.0868046	LTF/TLL1/ACHE/CMA1/CTSG/F10/MASP1/KLK4/TPSAB1/TMPRSS6	10
MF	GO:0005245	voltage-gated calcium channel activity	4/422	43/18737	0.0930233	4.13028	3.1193	0.0156699	0.112738	0.0894962	CACNA2D2/CACNG8/CATSPER1/RYR1	4
MF	GO:0020037	heme binding	8/422	143/18737	0.0559441	2.48394	2.7039	0.015814	0.112738	0.0894962	CYP26B1/CYP2W1/AMBP/CYP2E1/CYP19A1/CYP2C9/CYP4F22/STC2	8
MF	GO:0016702	oxidoreductase activity, acting on single donors with incorporation of molecular oxygen, incorporation of two atoms of oxygen	3/422	24/18737	0.125	5.55006	3.38565	0.0161618	0.113992	0.0904915	HGD/HPD/BCO2	3
MF	GO:0008200	ion channel inhibitor activity	4/422	44/18737	0.0909091	4.03641	3.06082	0.0169385	0.116981	0.0928643	CFTR/AMBP/TNNI3/NHERF4	4
MF	GO:0016712	oxidoreductase activity, acting on paired donors, with incorporation or reduction of molecular oxygen, reduced flavin or flavoprotein as one donor, and incorporation of one atom of oxygen	4/422	44/18737	0.0909091	4.03641	3.06082	0.0169385	0.116981	0.0928643	CYP2W1/CYP2E1/CYP19A1/CYP2C9	4
MF	GO:0005227	calcium-activated cation channel activity	3/422	25/18737	0.12	5.32806	3.28696	0.018065	0.120684	0.0958034	TRPM5/TRPC3/CATSPER1	3
MF	GO:0016701	oxidoreductase activity, acting on single donors with incorporation of molecular oxygen	3/422	25/18737	0.12	5.32806	3.28696	0.018065	0.120684	0.0958034	HGD/HPD/BCO2	3
MF	GO:0016248	channel inhibitor activity	4/422	45/18737	0.0888889	3.94671	3.00405	0.0182694	0.120684	0.0958034	CFTR/AMBP/TNNI3/NHERF4	4
MF	GO:0098960	postsynaptic neurotransmitter receptor activity	5/422	69/18737	0.0724638	3.21743	2.80102	0.0195957	0.120684	0.0958034	GRIK4/GRIN2C/HTR3A/GRIN3A/GRIN2B	5
MF	GO:0141110	transporter inhibitor activity	4/422	46/18737	0.0869565	3.86091	2.94889	0.0196636	0.120684	0.0958034	CFTR/AMBP/TNNI3/NHERF4	4
MF	GO:0004252	serine-type endopeptidase activity	9/422	178/18737	0.0505618	2.24497	2.53327	0.0197382	0.120684	0.0958034	LTF/TLL1/CMA1/CTSG/F10/MASP1/KLK4/TPSAB1/TMPRSS6	9
MF	GO:0019865	immunoglobulin binding	3/422	26/18737	0.115385	5.12313	3.19342	0.0200873	0.120684	0.0958034	AMBP/FCER1A/FCAR	3
MF	GO:0030247	polysaccharide binding	3/422	26/18737	0.115385	5.12313	3.19342	0.0200873	0.120684	0.0958034	REG4/CLEC18A/PTX3	3
MF	GO:0070330	aromatase activity	3/422	26/18737	0.115385	5.12313	3.19342	0.0200873	0.120684	0.0958034	CYP2E1/CYP19A1/CYP2C9	3
MF	GO:0004935	adrenergic receptor activity	2/422	10/18737	0.2	8.88009	3.78345	0.0202049	0.120684	0.0958034	ADRB2/ADRA1B	2
MF	GO:0008401	retinoic acid 4-hydroxylase activity	2/422	10/18737	0.2	8.88009	3.78345	0.0202049	0.120684	0.0958034	CYP26B1/CYP2W1	2
MF	GO:0015203	polyamine transmembrane transporter activity	2/422	10/18737	0.2	8.88009	3.78345	0.0202049	0.120684	0.0958034	SLC47A1/SLC22A1	2
MF	GO:0022849	glutamate-gated calcium ion channel activity	2/422	10/18737	0.2	8.88009	3.78345	0.0202049	0.120684	0.0958034	GRIN2C/GRIN2B	2
MF	GO:0035374	chondroitin sulfate binding	2/422	10/18737	0.2	8.88009	3.78345	0.0202049	0.120684	0.0958034	AMBP/RTN4RL1	2
MF	GO:0140135	mechanosensitive monoatomic cation channel activity	2/422	10/18737	0.2	8.88009	3.78345	0.0202049	0.120684	0.0958034	PIEZO2/TMEM150C	2
MF	GO:0016616	oxidoreductase activity, acting on the CH-OH group of donors, NAD or NADP as acceptor	7/422	122/18737	0.057377	2.54757	2.60309	0.0205542	0.121674	0.0965895	ME1/HSD17B1/RDH10/LDHAL6A/AKR1C1/ADH4/ADH1C	7
MF	GO:0005504	fatty acid binding	4/422	47/18737	0.0851064	3.77876	2.89526	0.0211216	0.122839	0.0975143	FABP3/RBP7/CRABP1/CRABP2	4
MF	GO:0038187	pattern recognition receptor activity	4/422	47/18737	0.0851064	3.77876	2.89526	0.0211216	0.122839	0.0975143	CD207/CD36/COLEC12/PGLYRP2	4
MF	GO:0004896	cytokine receptor activity	6/422	97/18737	0.0618557	2.74642	2.6176	0.0223777	0.127763	0.101423	IL1RL1/IL17RD/CXCR1/IL22RA2/IL31RA/GFRA2	6
MF	GO:0005272	sodium channel activity	4/422	48/18737	0.0833333	3.70004	2.84308	0.0226442	0.127763	0.101423	TRPM5/GRIK4/SCN4B/SCN2B	4
MF	GO:0140359	ABC-type transporter activity	4/422	48/18737	0.0833333	3.70004	2.84308	0.0226442	0.127763	0.101423	CFTR/ABCG2/ABCA8/ABCA4	4
MF	GO:0046906	tetrapyrrole binding	8/422	153/18737	0.0522876	2.32159	2.49152	0.022739	0.127763	0.101423	CYP26B1/CYP2W1/AMBP/CYP2E1/CYP19A1/CYP2C9/CYP4F22/STC2	8
MF	GO:0003953	NAD+ nucleosidase activity	2/422	11/18737	0.181818	8.07281	3.5617	0.0243314	0.133092	0.105654	BST1/IL1RL1	2
MF	GO:0030283	testosterone dehydrogenase [NAD(P)+] activity	2/422	11/18737	0.181818	8.07281	3.5617	0.0243314	0.133092	0.105654	HSD17B1/AKR1C1	2
MF	GO:0051378	serotonin binding	2/422	11/18737	0.181818	8.07281	3.5617	0.0243314	0.133092	0.105654	HTR2B/HTR3A	2
MF	GO:0045499	chemorepellent activity	3/422	28/18737	0.107143	4.75719	3.02001	0.0244905	0.133092	0.105654	SEMA5A/NRG1/FLRT2	3
MF	GO:0022839	monoatomic ion-gated channel activity	3/422	29/18737	0.103448	4.59315	2.93936	0.0268713	0.144843	0.114982	TRPM5/TRPC3/CATSPER1	3
MF	GO:0004867	serine-type endopeptidase inhibitor activity	6/422	102/18737	0.0588235	2.61179	2.47763	0.0278087	0.148687	0.118033	AMBP/PZP/SERPINE2/SERPINI1/SERPINA6/SERPINA5	6
MF	GO:0004032	aldose reductase (NADPH) activity	2/422	12/18737	0.166667	7.40008	3.36633	0.0287687	0.149897	0.118995	AKR1C1/ADH4	2
MF	GO:0070697	activin receptor binding	2/422	12/18737	0.166667	7.40008	3.36633	0.0287687	0.149897	0.118995	WIF1/NODAL	2
MF	GO:0005217	intracellularly ligand-gated monoatomic ion channel activity	3/422	30/18737	0.1	4.44005	2.86229	0.0293711	0.149897	0.118995	CFTR/TRPA1/RYR1	3
MF	GO:0008106	alcohol dehydrogenase (NADP+) activity	3/422	30/18737	0.1	4.44005	2.86229	0.0293711	0.149897	0.118995	RDH10/AKR1C1/ADH4	3
MF	GO:0005080	protein kinase C binding	4/422	52/18737	0.0769231	3.41542	2.64752	0.0293916	0.149897	0.118995	LDB3/NELL1/AVPR1A/AVPR1B	4
MF	GO:0018455	alcohol dehydrogenase [NAD(P)+] activity	4/422	52/18737	0.0769231	3.41542	2.64752	0.0293916	0.149897	0.118995	RDH10/AKR1C1/ADH4/ADH1C	4
MF	GO:0022853	active monoatomic ion transmembrane transporter activity	12/422	287/18737	0.0418118	1.85647	2.21944	0.0299745	0.150561	0.119521	SLC17A7/SLC4A9/SLC39A5/SLC47A1/SLC10A4/SLC1A7/SLC6A20/SLC22A1/SLC47A2/SLC36A2/SLC38A3/ATP6V0A4	12
MF	GO:0016614	oxidoreductase activity, acting on CH-OH group of donors	7/422	132/18737	0.0530303	2.35457	2.37064	0.0299759	0.150561	0.119521	ME1/HSD17B1/RDH10/LDHAL6A/AKR1C1/ADH4/ADH1C	7
MF	GO:0072349	modified amino acid transmembrane transporter activity	3/422	31/18737	0.0967742	4.29682	2.78854	0.0319896	0.15865	0.125943	SLC7A11/SLC6A20/SLC22A1	3
MF	GO:0048306	calcium-dependent protein binding	5/422	79/18737	0.0632911	2.81016	2.44731	0.0328288	0.15865	0.125943	MASP1/TNNI3/CPLX2/CABP1/S100B	5
MF	GO:0008236	serine-type peptidase activity	9/422	195/18737	0.0461538	2.04925	2.23568	0.0329446	0.15865	0.125943	LTF/TLL1/CMA1/CTSG/F10/MASP1/KLK4/TPSAB1/TMPRSS6	9
MF	GO:0022843	voltage-gated monoatomic cation channel activity	7/422	135/18737	0.0518519	2.30225	2.305	0.0332892	0.15865	0.125943	CACNA2D2/KCNA7/CACNG8/CATSPER1/KCNA2/RYR1/SCN2B	7
MF	GO:0015651	quaternary ammonium group transmembrane transporter activity	2/422	13/18737	0.153846	6.83084	3.19223	0.0335008	0.15865	0.125943	SLC6A20/SLC22A1	2
MF	GO:0019855	calcium channel inhibitor activity	2/422	13/18737	0.153846	6.83084	3.19223	0.0335008	0.15865	0.125943	AMBP/TNNI3	2
MF	GO:0039706	co-receptor binding	2/422	13/18737	0.153846	6.83084	3.19223	0.0335008	0.15865	0.125943	DKK4/WNT3A	2
MF	GO:0140410	monoatomic cation:bicarbonate symporter activity	2/422	13/18737	0.153846	6.83084	3.19223	0.0335008	0.15865	0.125943	SLC4A9/SLC39A5	2
MF	GO:0000149	SNARE binding	6/422	107/18737	0.0560748	2.48975	2.34579	0.0340457	0.158781	0.126047	SYT7/SYT13/STXBP5L/SNCA/CPLX2/SYT3	6
MF	GO:0015297	antiporter activity	7/422	136/18737	0.0514706	2.28532	2.28351	0.0344458	0.158781	0.126047	SLC17A7/SLC4A9/SLC30A3/SLC47A1/SLC7A11/SLC47A2/SLC38A3	7
MF	GO:0015106	bicarbonate transmembrane transporter activity	3/422	32/18737	0.09375	4.16254	2.71784	0.0347259	0.158781	0.126047	CFTR/SLC4A9/SLC39A5	3
MF	GO:0071813	lipoprotein particle binding	3/422	32/18737	0.09375	4.16254	2.71784	0.0347259	0.158781	0.126047	CD36/COLEC12/LIPC	3
MF	GO:0071814	protein-lipid complex binding	3/422	32/18737	0.09375	4.16254	2.71784	0.0347259	0.158781	0.126047	CD36/COLEC12/LIPC	3
MF	GO:0170055	lipid transmembrane transporter activity	4/422	56/18737	0.0714286	3.17146	2.47023	0.0372092	0.168971	0.134136	CD36/SLC10A4/SLC22A1/ABCA4	4
MF	GO:0008559	ABC-type xenobiotic transporter activity	2/422	14/18737	0.142857	6.34292	3.03561	0.0385123	0.170224	0.135131	ABCG2/ABCA8	2
MF	GO:0019763	immunoglobulin receptor activity	2/422	14/18737	0.142857	6.34292	3.03561	0.0385123	0.170224	0.135131	FCER1A/FCAR	2
MF	GO:0061783	peptidoglycan muralytic activity	2/422	14/18737	0.142857	6.34292	3.03561	0.0385123	0.170224	0.135131	LYZ/PGLYRP2	2
MF	GO:0097157	pre-mRNA intronic binding	2/422	14/18737	0.142857	6.34292	3.03561	0.0385123	0.170224	0.135131	RBM24/RBM20	2
MF	GO:1901618	organic hydroxy compound transmembrane transporter activity	4/422	57/18737	0.0701754	3.11582	2.4284	0.0393326	0.172699	0.137095	SLC16A7/SLC10A4/SLC22A1/ABCA4	4
MF	GO:0015020	glucuronosyltransferase activity	3/422	34/18737	0.0882353	3.91769	2.58472	0.0405487	0.176867	0.140404	UGT2B7/UGT2B15/UGT2B17	3
MF	GO:0005343	organic acid:sodium symporter activity	3/422	35/18737	0.0857143	3.80575	2.52192	0.043633	0.184914	0.146792	SLC10A4/SLC1A7/SLC6A20	3
MF	GO:0016709	oxidoreductase activity, acting on paired donors, with incorporation or reduction of molecular oxygen, NAD(P)H as one donor, and incorporation of one atom of oxygen	3/422	35/18737	0.0857143	3.80575	2.52192	0.043633	0.184914	0.146792	CYP26B1/CYP2E1/AKR1C1	3
MF	GO:0016504	peptidase activator activity	4/422	59/18737	0.0677966	3.0102	2.34742	0.0437829	0.184914	0.146792	PCOLCE/NGF/PCOLCE2/MAL	4
MF	GO:0043176	amine binding	2/422	15/18737	0.133333	5.92006	2.89355	0.0437882	0.184914	0.146792	HTR2B/HTR3A	2
MF	GO:0099589	serotonin receptor activity	2/422	15/18737	0.133333	5.92006	2.89355	0.0437882	0.184914	0.146792	HTR2B/HTR3A	2
MF	GO:0004033	aldo-keto reductase (NADPH) activity	3/422	36/18737	0.0833333	3.70004	2.46139	0.0468309	0.195276	0.155018	RDH10/AKR1C1/ADH4	3
MF	GO:0004869	cysteine-type endopeptidase inhibitor activity	3/422	36/18737	0.0833333	3.70004	2.46139	0.0468309	0.195276	0.155018	LTF/CST4/CST1	3
MF	GO:0004707	MAP kinase activity	2/422	16/18737	0.125	5.55006	2.76378	0.0493141	0.200584	0.159232	MAPK4/MAPK12	2
MF	GO:0008392	arachidonate epoxygenase activity	2/422	16/18737	0.125	5.55006	2.76378	0.0493141	0.200584	0.159232	CYP2E1/CYP2C9	2
MF	GO:0022858	alanine transmembrane transporter activity	2/422	16/18737	0.125	5.55006	2.76378	0.0493141	0.200584	0.159232	SLC36A2/SLC38A3	2
MF	GO:0061809	NAD+ nucleotidase, cyclic ADP-ribose generating	2/422	16/18737	0.125	5.55006	2.76378	0.0493141	0.200584	0.159232	BST1/IL1RL1	2

## Sheet: kegg_enrichment_TSSB_genes
category	subcategory	ID	Description	GeneRatio	BgRatio	RichFactor	FoldEnrichment	zScore	pvalue	p.adjust	qvalue	geneID	Count
Metabolism	Metabolism of cofactors and vitamins	hsa00830	Retinol metabolism	10/192	68/9397	0.147059	7.19746	7.40731	1.04245e-06	0.000259569	0.000224949	CYP26B1/CYP2W1/RDH10/LRAT/CYP2C9/UGT2B7/UGT2B15/UGT2B17/ADH4/ADH1C	10
Environmental Information Processing	Signal transduction	hsa04020	Calcium signaling pathway	18/192	254/9397	0.0708661	3.46838	5.75963	4.18524e-06	0.000521062	0.000451565	HGF/MET/NGF/HTR2B/FGF5/MYLK3/ERBB2/MYLK4/NTRK2/GRIN2C/VEGFD/AVPR1A/ADRB2/ADRA1B/RYR1/AVPR1B/GRIN3A/GRIN2B	18
Metabolism	Xenobiotics biodegradation and metabolism	hsa00980	Metabolism of xenobiotics by cytochrome P450	9/192	79/9397	0.113924	5.57575	5.89827	3.08339e-05	0.00241891	0.00209629	CYP2E1/CYP2C9/HPGDS/UGT2B7/AKR1C1/UGT2B15/UGT2B17/ADH4/ADH1C	9
Metabolism	Lipid metabolism	hsa00140	Steroid hormone biosynthesis	8/192	63/9397	0.126984	6.21495	5.99786	3.88581e-05	0.00241891	0.00209629	HSD17B1/SULT1E1/CYP2E1/CYP19A1/UGT2B7/AKR1C1/UGT2B15/UGT2B17	8
NA	NA	hsa04082	Neuroactive ligand signaling	14/192	199/9397	0.0703518	3.44321	5.03095	5.51935e-05	0.00274864	0.00238204	ACHE/HRH3/SLC17A7/HTR2B/GRIK4/GRIN2C/SLC1A7/GRM2/HTR3A/ADRB2/P2RY1/ADRA1B/GRIN3A/GRIN2B	14
Cellular Processes	Cellular community - eukaryotes	hsa04510	Focal adhesion	14/192	203/9397	0.0689655	3.37536	4.94123	6.85431e-05	0.00284454	0.00246515	IGF1/HGF/COL9A2/LAMC2/LAMB4/MET/TNN/MYLK3/ERBB2/MYLK4/VEGFD/COL4A3/MYL11/LAMB3	14
Metabolism	Xenobiotics biodegradation and metabolism	hsa00982	Drug metabolism - cytochrome P450	8/192	73/9397	0.109589	5.36358	5.40523	0.000113312	0.00403065	0.00349306	CYP2E1/CYP2C9/HPGDS/UGT2B7/UGT2B15/UGT2B17/ADH4/ADH1C	8
Environmental Information Processing	Signaling molecules and interaction	hsa04080	Neuroactive ligand-receptor interaction	18/192	370/9397	0.0486486	2.381	3.9141	0.000556648	0.0165222	0.0143185	SCTR/CTSG/HRH3/CNR1/NTS/HTR2B/CRH/GRIK4/GRIN2C/GRM2/AVPR1A/ADRB2/P2RY1/ADRA1B/NMUR1/AVPR1B/GRIN3A/GRIN2B	18
Organismal Systems	Nervous system	hsa04724	Glutamatergic synapse	9/192	116/9397	0.0775862	3.79728	4.37802	0.000597188	0.0165222	0.0143185	SLC17A7/GRIK4/GRIN2C/SLC1A7/GRM2/DLGAP1/SLC38A3/GRIN3A/GRIN2B	9
Metabolism	Amino acid metabolism	hsa00350	Tyrosine metabolism	5/192	36/9397	0.138889	6.7976	5.03325	0.000761543	0.0189624	0.0164333	HGD/PNMT/HPD/ADH4/ADH1C	5
Human Diseases	Cancer: specific types	hsa05226	Gastric cancer	10/192	150/9397	0.0666667	3.26285	4.03469	0.000986577	0.0223325	0.0193539	HGF/MET/E2F3/REG4/FGF5/ERBB2/WNT3A/AXIN2/WNT10B/FZD9	10
Organismal Systems	Endocrine system	hsa04614	Renin-angiotensin system	4/192	23/9397	0.173913	8.51178	5.209	0.00110305	0.0228884	0.0198356	CMA1/CTSG/ACE2/ANPEP	4
Organismal Systems	Digestive system	hsa04974	Protein digestion and absorption	8/192	105/9397	0.0761905	3.72897	4.06115	0.00134908	0.02584	0.0223936	COL9A2/COL23A1/COL17A1/XPNPEP2/ACE2/COL4A3/COL22A1/SLC36A2	8
Environmental Information Processing	Signaling molecules and interaction	hsa04512	ECM-receptor interaction	7/192	89/9397	0.0786517	3.84943	3.90063	0.00223574	0.0395625	0.0342858	COL9A2/LAMC2/LAMB4/TNN/CD36/COL4A3/LAMB3	7
Organismal Systems	Digestive system	hsa04976	Bile secretion	7/192	90/9397	0.0777778	3.80666	3.86381	0.00238328	0.0395625	0.0342858	CFTR/SCTR/ABCG2/UGT2B7/SLC22A1/UGT2B15/UGT2B17	7
Cellular Processes	Cellular community - eukaryotes	hsa04550	Signaling pathways regulating pluripotency of stem cells	9/192	144/9397	0.0625	3.05892	3.59575	0.00273302	0.0425327	0.0368599	IGF1/ESRRB/WNT3A/NODAL/AXIN2/WNT10B/MAPK12/FZD9/POU5F1	9
Environmental Information Processing	Signal transduction	hsa04151	PI3K-Akt signaling pathway	16/192	362/9397	0.0441989	2.16321	3.25957	0.00300842	0.0440646	0.0381874	IGF1/HGF/COL9A2/LAMC2/LAMB4/SGK2/ANGPT4/MET/TNN/NGF/FGF5/ERBB2/NTRK2/VEGFD/COL4A3/LAMB3	16
Human Diseases	Cancer: overview	hsa05204	Chemical carcinogenesis - DNA adducts	6/192	71/9397	0.084507	4.136	3.83061	0.0032031	0.0443096	0.0383997	CYP2E1/CYP2C9/HPGDS/UGT2B7/UGT2B15/UGT2B17	6
Environmental Information Processing	Signal transduction	hsa04015	Rap1 signaling pathway	11/192	212/9397	0.0518868	2.53948	3.27426	0.00412031	0.0539978	0.0467958	IGF1/HGF/ANGPT4/MET/CNR1/NGF/FGF5/VEGFD/P2RY1/MAPK12/GRIN2B	11
NA	NA	hsa04382	Cornified envelope formation	11/192	217/9397	0.0506912	2.48097	3.1876	0.00490702	0.0600585	0.0520482	LAMC2/COL17A1/DSC1/COL4A3/KRT86/CYP4F22/DSG4/LAMB3/KRT31/CASP14/TCHH	11
Human Diseases	Infectious disease: parasitic	hsa05146	Amoebiasis	7/192	103/9397	0.0679612	3.3262	3.42827	0.00506518	0.0600585	0.0520482	LAMC2/LAMB4/CTSG/CD1A/CD1E/COL4A3/LAMB3	7
Metabolism	Xenobiotics biodegradation and metabolism	hsa00983	Drug metabolism - other enzymes	6/192	81/9397	0.0740741	3.62539	3.42713	0.00613932	0.069486	0.0602182	UPB1/CYP2E1/UGT2B7/UGT2B15/UGT2B17/CES1	6
Environmental Information Processing	Signal transduction	hsa04010	MAPK signaling pathway	13/192	300/9397	0.0433333	2.12085	2.84951	0.00851383	0.0895871	0.0776383	CACNA2D2/IGF1/HGF/ANGPT4/MET/NGF/FGF5/ERBB2/CACNG8/NTRK2/VEGFD/HSPA6/MAPK12	13
Organismal Systems	Immune system	hsa04610	Complement and coagulation cascades	6/192	88/9397	0.0681818	3.337	3.18097	0.00912139	0.0895871	0.0776383	CLU/F13A1/F10/MASP1/SERPINE2/SERPINA5	6
Human Diseases	Substance dependence	hsa05033	Nicotine addiction	4/192	41/9397	0.097561	4.7749	3.49834	0.00948197	0.0895871	0.0776383	SLC17A7/GRIN2C/GRIN3A/GRIN2B	4
Environmental Information Processing	Signal transduction	hsa04014	Ras signaling pathway	11/192	238/9397	0.0462185	2.26206	2.84809	0.00959724	0.0895871	0.0776383	IGF1/HGF/ANGPT4/MET/NGF/FGF5/NTRK2/VEGFD/KSR2/PLA2G2C/GRIN2B	11
Metabolism	Amino acid metabolism	hsa00340	Histidine metabolism	3/192	22/9397	0.136364	6.67401	3.84792	0.00971426	0.0895871	0.0776383	HDC/CNDP1/FTCD	3
Human Diseases	Cancer: specific types	hsa05224	Breast cancer	8/192	148/9397	0.0540541	2.64555	2.91411	0.0108735	0.0966967	0.0837997	IGF1/E2F3/FGF5/ERBB2/WNT3A/AXIN2/WNT10B/FZD9	8
Environmental Information Processing	Membrane transport	hsa02010	ABC transporters	4/192	45/9397	0.0888889	4.35046	3.25364	0.0130992	0.112473	0.0974716	CFTR/ABCG2/ABCA8/ABCA4	4
Organismal Systems	Digestive system	hsa04970	Salivary secretion	6/192	97/9397	0.0618557	3.02738	2.89862	0.0143195	0.118852	0.103	LYZ/CST4/BST1/ADRB2/ADRA1B/CST1	6
Metabolism	Carbohydrate metabolism	hsa00620	Pyruvate metabolism	4/192	47/9397	0.0851064	4.16534	3.14176	0.0151964	0.122062	0.105782	ME1/LDHAL6A/ADH4/ADH1C	4
Human Diseases	Cancer: specific types	hsa05218	Melanoma	5/192	73/9397	0.0684932	3.35224	2.91375	0.0165588	0.128848	0.111663	IGF1/HGF/MET/E2F3/FGF5	5
Human Diseases	Substance dependence	hsa05030	Cocaine addiction	4/192	49/9397	0.0816327	3.99532	3.03594	0.0174941	0.132001	0.114395	GRIN2C/GRM2/GRIN3A/GRIN2B	4
Human Diseases	Infectious disease: parasitic	hsa05144	Malaria	4/192	50/9397	0.08	3.91542	2.98511	0.0187198	0.137095	0.11881	HGF/MET/CD36/ACKR1	4
Metabolism	Carbohydrate metabolism	hsa00053	Ascorbate and aldarate metabolism	3/192	30/9397	0.1	4.89427	3.0853	0.0227385	0.157275	0.136298	UGT2B7/UGT2B15/UGT2B17	3
Metabolism	Lipid metabolism	hsa00591	Linoleic acid metabolism	3/192	30/9397	0.1	4.89427	3.0853	0.0227385	0.157275	0.136298	CYP2E1/CYP2C9/PLA2G2C	3
Human Diseases	Drug resistance: antineoplastic	hsa01521	EGFR tyrosine kinase inhibitor resistance	5/192	80/9397	0.0625	3.05892	2.67089	0.0236644	0.159255	0.138014	IGF1/HGF/MET/ERBB2/NRG1	5
Environmental Information Processing	Signal transduction	hsa04310	Wnt signaling pathway	8/192	174/9397	0.045977	2.25024	2.40404	0.0262282	0.171864	0.148942	SFRP1/DKK4/CCN4/WNT3A/WIF1/AXIN2/WNT10B/FZD9	8
Metabolism	Carbohydrate metabolism	hsa00040	Pentose and glucuronate interconversions	3/192	36/9397	0.0833333	4.07856	2.67269	0.0366002	0.23334	0.202218	UGT2B7/UGT2B15/UGT2B17	3
Organismal Systems	Circulatory system	hsa04261	Adrenergic signaling in cardiomyocytes	7/192	154/9397	0.0454545	2.22467	2.21301	0.0384104	0.23334	0.202218	CACNA2D2/TNNI3/CACNG8/ADRB2/ADRA1B/SCN4B/MAPK12	7
Metabolism	Lipid metabolism	hsa00590	Arachidonic acid metabolism	4/192	63/9397	0.0634921	3.10747	2.42387	0.0395393	0.23334	0.202218	CYP2E1/CYP2C9/HPGDS/PLA2G2C	4
Human Diseases	Cancer: specific types	hsa05217	Basal cell carcinoma	4/192	63/9397	0.0634921	3.10747	2.42387	0.0395393	0.23334	0.202218	WNT3A/AXIN2/WNT10B/FZD9	4
Human Diseases	Infectious disease: viral	hsa05165	Human papillomavirus infection	12/192	333/9397	0.036036	1.7637	2.04925	0.0402956	0.23334	0.202218	COL9A2/LAMC2/LAMB4/TNN/HES6/WNT3A/AXIN2/COL4A3/WNT10B/FZD9/LAMB3/ATP6V0A4	12
Human Diseases	Cancer: specific types	hsa05222	Small cell lung cancer	5/192	93/9397	0.0537634	2.63133	2.28328	0.0415045	0.234877	0.203551	LAMC2/LAMB4/E2F3/COL4A3/LAMB3	5
