# Supplementary material for: Integrative microRNA and transcriptome analysis reveals sex-specific molecular divergence in human bladder cancer
Source: Biol Sex Differ. 2026 Jan 23;17:29. doi: 10.1186/s13293-026-00829-5 (PMC12911049; doi:10.1186/s13293-026-00829-5)
Supplement: Supplementary file 5 — Supplementary Material 5: Supplementary Table 4 – TSSB miRNA–mRNA candidate pairs [file 13293_2026_829_MOESM5_ESM.xlsx]

## Sheet: TSSB miRNA-mRNA paris
TSSB miRNA	TSSB Target.Gene	Correlation in Male samples	Correlation P.Value in Male samples	Correlation in Female samples	Correlation P.Value in Female samples	Correlation Groups	Pair	miRNA_log2FC(MvsF)	mRNA_log2FC(MvsF)	log2FC Groups
hsa-miR-206	MET	-0.0666831	0.255196	-0.198499	0.0413717	Significant in Females Only	hsa-miR-206::MET	-1.08466	-0.667908	F-biased miRNA + F-biased mRNA target
hsa-miR-215-5p	PCOLCE2	-0.0796842	0.173733	-0.208125	0.0322842	Significant in Females Only	hsa-miR-215-5p::PCOLCE2	-0.712824	-0.741563	F-biased miRNA + F-biased mRNA target
hsa-miR-215-5p	RBP7	-0.0147225	0.801856	-0.194589	0.045629	Significant in Females Only	hsa-miR-215-5p::RBP7	-0.712824	-0.780066	F-biased miRNA + F-biased mRNA target
hsa-miR-487a-3p	ABCG2	-0.14077	0.0158953	0.137383	0.160217	Significant in Males Only	hsa-miR-487a-3p::ABCG2	-0.683983	-1.63973	F-biased miRNA + F-biased mRNA target
hsa-let-7c-5p	ONECUT2	-0.235477	4.68e-05	-0.197929	0.0419705	Significant in Both Sex	hsa-let-7c-5p::ONECUT2	-0.807393	0.93827	F-biased miRNA + M-biased mRNA target
hsa-miR-223-5p	MYLK3	-0.146512	0.0120483	-0.247485	0.010536	Significant in Both Sex	hsa-miR-223-5p::MYLK3	-0.609709	0.715887	F-biased miRNA + M-biased mRNA target
hsa-miR-10a-5p	SFRP1	-0.27016	2.7e-06	-0.07836	0.424622	Significant in Males Only	hsa-miR-10a-5p::SFRP1	0.662447	-0.837757	M-biased miRNA + F-biased mRNA target
hsa-miR-1270	FAM180A	-0.140433	0.0161513	0.0155185	0.874545	Significant in Males Only	hsa-miR-1270::FAM180A	0.626789	-0.791382	M-biased miRNA + F-biased mRNA target
hsa-miR-1270	CYP26B1	-0.106215	0.069452	-0.208934	0.0316043	Significant in Females Only	hsa-miR-1270::CYP26B1	0.626789	-0.769881	M-biased miRNA + F-biased mRNA target
hsa-miR-1283	RASSF9	-0.135216	0.0205975	-0.247848	0.0104194	Significant in Both Sex	hsa-miR-1283::RASSF9	1.39965	-1.20655	M-biased miRNA + F-biased mRNA target
hsa-miR-1283	SLC7A11	-0.181908	0.00176854	-0.24612	0.0109854	Significant in Both Sex	hsa-miR-1283::SLC7A11	1.39965	-1.51055	M-biased miRNA + F-biased mRNA target
hsa-miR-1323	FLRT2	-0.15906	0.00636377	-0.212216	0.0289674	Significant in Both Sex	hsa-miR-1323::FLRT2	1.3057	-0.776778	M-biased miRNA + F-biased mRNA target
hsa-miR-20b-5p	KCNA7	-0.145721	0.0125243	0.0147955	0.880346	Significant in Males Only	hsa-miR-20b-5p::KCNA7	0.823861	-0.833985	M-biased miRNA + F-biased mRNA target
hsa-miR-20b-5p	SLC7A11	-0.195806	0.000751639	-0.180437	0.0641829	Significant in Males Only	hsa-miR-20b-5p::SLC7A11	0.823861	-1.51055	M-biased miRNA + F-biased mRNA target
hsa-miR-20b-5p	ARSJ	-0.260578	6.19e-06	-0.255764	0.00814023	Significant in Both Sex	hsa-miR-20b-5p::ARSJ	0.823861	-0.647327	M-biased miRNA + F-biased mRNA target
hsa-miR-20b-5p	TNIP3	-0.188975	0.00115309	-0.244382	0.0115817	Significant in Both Sex	hsa-miR-20b-5p::TNIP3	0.823861	-1.09628	M-biased miRNA + F-biased mRNA target
hsa-miR-3193	MASP1	-0.136472	0.01944	-0.0334129	0.733839	Significant in Males Only	hsa-miR-3193::MASP1	0.630874	-0.677023	M-biased miRNA + F-biased mRNA target
hsa-miR-3193	CIDEC	-0.235696	4.61e-05	-0.375096	7.44e-05	Significant in Both Sex	hsa-miR-3193::CIDEC	0.630874	-1.24012	M-biased miRNA + F-biased mRNA target
hsa-miR-3193	STC2	-0.128542	0.0278061	-0.195517	0.0445869	Significant in Both Sex	hsa-miR-3193::STC2	0.630874	-0.58091	M-biased miRNA + F-biased mRNA target
hsa-miR-363-3p	SLC7A11	-0.192448	0.000929292	-0.130519	0.18235	Significant in Males Only	hsa-miR-363-3p::SLC7A11	0.609513	-1.51055	M-biased miRNA + F-biased mRNA target
hsa-miR-4449	CXCL12	-0.146352	0.0121435	-0.270081	0.00511152	Significant in Both Sex	hsa-miR-4449::CXCL12	0.833454	-0.731255	M-biased miRNA + F-biased mRNA target
hsa-miR-4724-5p	IGF1	-0.210121	0.000292518	-0.189125	0.0521819	Significant in Males Only	hsa-miR-4724-5p::IGF1	0.626514	-0.820745	M-biased miRNA + F-biased mRNA target
hsa-miR-4724-5p	FLRT2	-0.419988	5.99e-14	-0.28846	0.00271156	Significant in Both Sex	hsa-miR-4724-5p::FLRT2	0.626514	-0.776778	M-biased miRNA + F-biased mRNA target
hsa-miR-4724-5p	OLFM1	-0.25412	1.06e-05	-0.268972	0.00530391	Significant in Both Sex	hsa-miR-4724-5p::OLFM1	0.626514	-1.39321	M-biased miRNA + F-biased mRNA target
hsa-miR-4724-5p	TGFBI	-0.365659	1.07e-10	-0.253423	0.00876346	Significant in Both Sex	hsa-miR-4724-5p::TGFBI	0.626514	-0.742339	M-biased miRNA + F-biased mRNA target
hsa-miR-4728-3p	SFRP1	-0.144057	0.0135793	-0.155402	0.111684	Significant in Males Only	hsa-miR-4728-3p::SFRP1	0.83736	-0.837757	M-biased miRNA + F-biased mRNA target
hsa-miR-4728-3p	SNCA	-0.242135	2.8e-05	-0.23449	0.0155448	Significant in Both Sex	hsa-miR-4728-3p::SNCA	0.83736	-0.699615	M-biased miRNA + F-biased mRNA target
hsa-miR-4728-5p	ANPEP	-0.201965	0.00050476	-0.1045	0.286399	Significant in Males Only	hsa-miR-4728-5p::ANPEP	0.949607	-0.704051	M-biased miRNA + F-biased mRNA target
hsa-miR-4728-5p	CACNG8	-0.197153	0.000689654	-0.171414	0.0789326	Significant in Males Only	hsa-miR-4728-5p::CACNG8	0.949607	-1.09047	M-biased miRNA + F-biased mRNA target
hsa-miR-4728-5p	CXCR1	-0.153034	0.00869557	-0.167156	0.0867787	Significant in Males Only	hsa-miR-4728-5p::CXCR1	0.949607	-1.5999	M-biased miRNA + F-biased mRNA target
hsa-miR-4728-5p	HPGDS	-0.235562	4.65e-05	-0.158731	0.104124	Significant in Males Only	hsa-miR-4728-5p::HPGDS	0.949607	-0.719261	M-biased miRNA + F-biased mRNA target
hsa-miR-4728-5p	IGF1	-0.204612	0.000423815	-0.0233958	0.811841	Significant in Males Only	hsa-miR-4728-5p::IGF1	0.949607	-0.820745	M-biased miRNA + F-biased mRNA target
hsa-miR-4728-5p	MET	-0.192018	0.000954661	-0.0973859	0.32065	Significant in Males Only	hsa-miR-4728-5p::MET	0.949607	-0.667908	M-biased miRNA + F-biased mRNA target
hsa-miR-4728-5p	RASSF9	-0.373613	3.88e-11	-0.175413	0.07209	Significant in Males Only	hsa-miR-4728-5p::RASSF9	0.949607	-1.20655	M-biased miRNA + F-biased mRNA target
hsa-miR-4728-5p	RGMA	-0.267817	3.32e-06	-0.161419	0.0983178	Significant in Males Only	hsa-miR-4728-5p::RGMA	0.949607	-0.694032	M-biased miRNA + F-biased mRNA target
hsa-miR-4728-5p	SCN2B	-0.290339	4.24e-07	-0.180127	0.0646493	Significant in Males Only	hsa-miR-4728-5p::SCN2B	0.949607	-0.938435	M-biased miRNA + F-biased mRNA target
hsa-miR-4728-5p	SLC19A3	-0.159658	0.00616603	-0.0041273	0.966507	Significant in Males Only	hsa-miR-4728-5p::SLC19A3	0.949607	-0.997605	M-biased miRNA + F-biased mRNA target
hsa-miR-4728-5p	TPSAB1	-0.224953	0.000102747	-0.159795	0.101794	Significant in Males Only	hsa-miR-4728-5p::TPSAB1	0.949607	-0.61638	M-biased miRNA + F-biased mRNA target
hsa-miR-4728-5p	UNC5A	-0.254563	1.03e-05	-0.0484192	0.622094	Significant in Males Only	hsa-miR-4728-5p::UNC5A	0.949607	-0.777944	M-biased miRNA + F-biased mRNA target
hsa-miR-4728-5p	CCDC141	-0.238335	3.76e-05	-0.235013	0.015309	Significant in Both Sex	hsa-miR-4728-5p::CCDC141	0.949607	-0.806864	M-biased miRNA + F-biased mRNA target
hsa-miR-4728-5p	CCDC80	-0.348337	8.78e-10	-0.255404	0.00823358	Significant in Both Sex	hsa-miR-4728-5p::CCDC80	0.949607	-0.660899	M-biased miRNA + F-biased mRNA target
hsa-miR-4728-5p	CYP26B1	-0.292309	3.51e-07	-0.39865	2.31e-05	Significant in Both Sex	hsa-miR-4728-5p::CYP26B1	0.949607	-0.769881	M-biased miRNA + F-biased mRNA target
hsa-miR-4728-5p	FCAR	-0.258616	7.31e-06	-0.268306	0.00542236	Significant in Both Sex	hsa-miR-4728-5p::FCAR	0.949607	-0.799903	M-biased miRNA + F-biased mRNA target
hsa-miR-4728-5p	FGF5	-0.233575	5.41e-05	-0.246686	0.0107971	Significant in Both Sex	hsa-miR-4728-5p::FGF5	0.949607	-1.55772	M-biased miRNA + F-biased mRNA target
hsa-miR-4728-5p	GFRA2	-0.153726	0.00839406	-0.217004	0.0254565	Significant in Both Sex	hsa-miR-4728-5p::GFRA2	0.949607	-0.791089	M-biased miRNA + F-biased mRNA target
hsa-miR-4728-5p	POU2AF1	-0.2503	1.46e-05	-0.258793	0.00739221	Significant in Both Sex	hsa-miR-4728-5p::POU2AF1	0.949607	-0.703055	M-biased miRNA + F-biased mRNA target
hsa-miR-4728-5p	SLC47A1	-0.161676	0.00553904	-0.197154	0.0427971	Significant in Both Sex	hsa-miR-4728-5p::SLC47A1	0.949607	-0.899263	M-biased miRNA + F-biased mRNA target
hsa-miR-519a-3p	RBM20	-0.0957836	0.101775	-0.221637	0.0224119	Significant in Females Only	hsa-miR-519a-3p::RBM20	1.37234	-0.808062	M-biased miRNA + F-biased mRNA target
hsa-miR-520a-3p	SLC16A7	-0.171501	0.0032303	0.00578052	0.953104	Significant in Males Only	hsa-miR-520a-3p::SLC16A7	2.0616	-0.59721	M-biased miRNA + F-biased mRNA target
hsa-miR-520a-3p	SLC7A11	-0.16023	0.0059823	-0.134554	0.169084	Significant in Males Only	hsa-miR-520a-3p::SLC7A11	2.0616	-1.51055	M-biased miRNA + F-biased mRNA target
hsa-miR-520a-3p	TNIP3	-0.126469	0.0304455	0.000596233	0.99516	Significant in Males Only	hsa-miR-520a-3p::TNIP3	2.0616	-1.09628	M-biased miRNA + F-biased mRNA target
hsa-miR-520a-3p	ZFX	-0.139931	0.0165391	0.0269882	0.783612	Significant in Males Only	hsa-miR-520a-3p::ZFX	2.0616	-0.611966	M-biased miRNA + F-biased mRNA target
hsa-miR-520d-3p	SLC16A7	-0.154728	0.00797351	-0.00972299	0.921202	Significant in Males Only	hsa-miR-520d-3p::SLC16A7	1.48125	-0.59721	M-biased miRNA + F-biased mRNA target
hsa-miR-520d-3p	SLC7A11	-0.139616	0.0167866	-0.0629058	0.521776	Significant in Males Only	hsa-miR-520d-3p::SLC7A11	1.48125	-1.51055	M-biased miRNA + F-biased mRNA target
hsa-miR-520d-3p	STXBP5L	-0.117048	0.0452992	0.0222934	0.820555	Significant in Males Only	hsa-miR-520d-3p::STXBP5L	1.48125	-1.35002	M-biased miRNA + F-biased mRNA target
hsa-miR-520d-3p	SCN2B	-0.0696724	0.234461	-0.194003	0.0462973	Significant in Females Only	hsa-miR-520d-3p::SCN2B	1.48125	-0.938435	M-biased miRNA + F-biased mRNA target
hsa-miR-520d-5p	FLRT2	-0.12424	0.0335197	-0.175404	0.0721051	Significant in Males Only	hsa-miR-520d-5p::FLRT2	1.9214	-0.776778	M-biased miRNA + F-biased mRNA target
hsa-miR-520d-5p	SLC16A7	-0.130049	0.0260126	0.00356174	0.971094	Significant in Males Only	hsa-miR-520d-5p::SLC16A7	1.9214	-0.59721	M-biased miRNA + F-biased mRNA target
hsa-miR-520d-5p	COLEC12	-0.0781064	0.182437	-0.240404	0.0130543	Significant in Females Only	hsa-miR-520d-5p::COLEC12	1.9214	-0.649671	M-biased miRNA + F-biased mRNA target
hsa-miR-520d-5p	PTX3	-0.0604941	0.302066	-0.214	0.0276138	Significant in Females Only	hsa-miR-520d-5p::PTX3	1.9214	-1.05878	M-biased miRNA + F-biased mRNA target
hsa-miR-520d-5p	TGFBI	-0.0738927	0.207252	-0.268303	0.005423	Significant in Females Only	hsa-miR-520d-5p::TGFBI	1.9214	-0.742339	M-biased miRNA + F-biased mRNA target
hsa-miR-520d-5p	SHOX2	-0.138881	0.0173771	-0.211889	0.0292217	Significant in Both Sex	hsa-miR-520d-5p::SHOX2	1.9214	-1.17995	M-biased miRNA + F-biased mRNA target
hsa-miR-520h	KCNA7	-0.121394	0.0378259	-0.0232951	0.812636	Significant in Males Only	hsa-miR-520h::KCNA7	1.75374	-0.833985	M-biased miRNA + F-biased mRNA target
hsa-miR-520h	SLC7A11	-0.134359	0.0214216	-0.0866998	0.376852	Significant in Males Only	hsa-miR-520h::SLC7A11	1.75374	-1.51055	M-biased miRNA + F-biased mRNA target
hsa-miR-520h	CYP2W1	-0.084494	0.149104	-0.212311	0.0288938	Significant in Females Only	hsa-miR-520h::CYP2W1	1.75374	-0.943144	M-biased miRNA + F-biased mRNA target
hsa-miR-521	FOXI2	-0.104374	0.0744516	-0.22646	0.0195794	Significant in Females Only	hsa-miR-521::FOXI2	1.67411	-2.05574	M-biased miRNA + F-biased mRNA target
hsa-miR-525-3p	ME1	-0.142587	0.0145758	-0.209236	0.0313536	Significant in Both Sex	hsa-miR-525-3p::ME1	1.33816	-0.6194	M-biased miRNA + F-biased mRNA target
hsa-miR-1323	TREM1	-0.0961383	0.100508	-0.250326	0.00965211	Significant in Females Only	hsa-miR-1323::TREM1	1.3057	0.934305	M-biased miRNA + M-biased mRNA target
hsa-miR-4728-5p	CASP14	-0.171937	0.00315193	-0.147399	0.131599	Significant in Males Only	hsa-miR-4728-5p::CASP14	0.949607	1.22761	M-biased miRNA + M-biased mRNA target
hsa-miR-4728-5p	IL17RD	-0.192493	0.000926666	-0.0470712	0.631834	Significant in Males Only	hsa-miR-4728-5p::IL17RD	0.949607	0.602702	M-biased miRNA + M-biased mRNA target
hsa-miR-4728-5p	NMUR1	-0.20148	0.000521046	0.0106593	0.913642	Significant in Males Only	hsa-miR-4728-5p::NMUR1	0.949607	0.634083	M-biased miRNA + M-biased mRNA target
hsa-miR-4728-5p	SOX11	-0.136824	0.0191256	-0.0934208	0.34084	Significant in Males Only	hsa-miR-4728-5p::SOX11	0.949607	0.8251	M-biased miRNA + M-biased mRNA target
hsa-miR-4728-5p	LYZ	-0.193266	0.000882774	-0.255284	0.00826465	Significant in Both Sex	hsa-miR-4728-5p::LYZ	0.949607	0.741188	M-biased miRNA + M-biased mRNA target
hsa-miR-4728-5p	SLC2A14	-0.12748	0.0291324	-0.210054	0.0306824	Significant in Both Sex	hsa-miR-4728-5p::SLC2A14	0.949607	0.990978	M-biased miRNA + M-biased mRNA target
hsa-miR-520a-3p	LRAT	-0.144407	0.0133511	-0.134179	0.170286	Significant in Males Only	hsa-miR-520a-3p::LRAT	2.0616	1.14921	M-biased miRNA + M-biased mRNA target
hsa-miR-520d-3p	LRAT	-0.115619	0.0480121	-0.185684	0.0566919	Significant in Males Only	hsa-miR-520d-3p::LRAT	1.48125	1.14921	M-biased miRNA + M-biased mRNA target
hsa-miR-520d-3p	SLFN13	-0.0321076	0.584114	-0.198535	0.0413338	Significant in Females Only	hsa-miR-520d-3p::SLFN13	1.48125	0.60213	M-biased miRNA + M-biased mRNA target
hsa-miR-520h	LRAT	-0.11846	0.0427459	-0.125274	0.200712	Significant in Males Only	hsa-miR-520h::LRAT	1.75374	1.14921	M-biased miRNA + M-biased mRNA target
hsa-miR-520h	WDR17	-0.145992	0.0123593	-0.0240922	0.806349	Significant in Males Only	hsa-miR-520h::WDR17	1.75374	1.09229	M-biased miRNA + M-biased mRNA target
hsa-miR-525-3p	DDN	-0.106535	0.0686115	-0.259225	0.0072905	Significant in Females Only	hsa-miR-525-3p::DDN	1.33816	0.635182	M-biased miRNA + M-biased mRNA target
hsa-miR-577	SEMA5A	-0.271887	2.32e-06	-0.35928	0.000155417	Significant in Both Sex	hsa-miR-577::SEMA5A	0.984207	0.588726	M-biased miRNA + M-biased mRNA target
hsa-miR-577	ZNF737	-0.203221	0.000464709	-0.287368	0.00281896	Significant in Both Sex	hsa-miR-577::ZNF737	0.984207	0.651923	M-biased miRNA + M-biased mRNA target
