# Supplementary material for: Integrative microRNA and transcriptome analysis reveals sex-specific molecular divergence in human bladder cancer
Source: Biol Sex Differ. 2026 Jan 23;17:29. doi: 10.1186/s13293-026-00829-5 (PMC12911049; doi:10.1186/s13293-026-00829-5)
Supplement: Supplementary file 6 — Supplementary Material 6: Supplementary Table 5 – Kaplan–Meier and Cox survival analysis results for TSSB miRNAs and mRNAs [file 13293_2026_829_MOESM6_ESM.xlsx]

## Sheet: KM_Cox_miRNA_results
ID	type	KM_p_all	KM_p_male	KM_p_female	HR_all	HR_lower_all	HR_upper_all	Cox_p_all	HR_male	HR_lower_male	HR_upper_male	Cox_p_male	HR_female	HR_lower_female	HR_upper_female	Cox_p_female
hsa-let-7c-5p	miRNA	0.001552	0.0380229	0.0137091	0.617891	0.457255	0.83496	0.00172303	0.687609	0.481652	0.981635	0.039203	0.492804	0.277535	0.875047	0.0157073
hsa-miR-10a-5p	miRNA	0.34589	0.0512239	0.496476	1.15291	0.857207	1.55062	0.346695	1.42364	0.996011	2.03486	0.0526152	0.827315	0.479595	1.42714	0.495586
hsa-miR-1269a	miRNA	0.24038	0.22536	0.983598	0.838512	0.624703	1.1255	0.240887	0.80534	0.567297	1.14327	0.225882	1.00564	0.582955	1.7348	0.983873
hsa-miR-1270	miRNA	0.0583889	0.00755878	0.699429	1.32955	0.988866	1.7876	0.0593123	1.61487	1.13203	2.30367	0.00818873	1.11198	0.644406	1.91882	0.702962
hsa-miR-1283	miRNA	0.295704	0.186851	0.833409	0.854495	0.63613	1.14782	0.296318	0.790107	0.556406	1.12197	0.187918	0.942856	0.543761	1.63487	0.834031
hsa-miR-1301-5p	miRNA	0.297555	0.133689	0.890037	0.855311	0.637095	1.14827	0.298339	0.76513	0.538714	1.08671	0.134786	1.03918	0.602316	1.7929	0.890158
hsa-miR-1323	miRNA	0.491718	0.836845	0.812824	0.90179	0.671653	1.21078	0.491668	0.963867	0.678683	1.36889	0.837086	0.934608	0.53881	1.62115	0.809813
hsa-miR-184	miRNA	0.602708	0.700286	0.90585	0.924523	0.688112	1.24216	0.602482	1.07135	0.754557	1.52115	0.69997	0.966291	0.554307	1.68448	0.903744
hsa-miR-206	miRNA	0.382113	0.563107	0.575929	0.877028	0.653336	1.17731	0.382422	0.901202	0.632932	1.28318	0.563945	0.851665	0.487102	1.48908	0.573261
hsa-miR-20b-3p	miRNA	0.157127	0.157175	0.967973	1.23735	0.920743	1.66283	0.157835	1.28692	0.906167	1.82765	0.158701	0.988717	0.567052	1.72394	0.968091
hsa-miR-20b-5p	miRNA	0.171404	0.393464	0.859486	1.2278	0.914499	1.64843	0.172141	1.16396	0.820485	1.65121	0.394776	1.0507	0.607402	1.81751	0.859612
hsa-miR-211-5p	miRNA	0.585036	0.940034	0.221986	0.89981	0.616359	1.31362	0.584452	0.983265	0.634362	1.52407	0.939837	0.62474	0.291837	1.33739	0.225754
hsa-miR-215-5p	miRNA	0.169285	0.121215	0.178461	1.22891	0.915472	1.64967	0.170025	1.31937	0.928516	1.87476	0.122049	1.45178	0.839788	2.50976	0.181939
hsa-miR-223-3p	miRNA	0.305533	0.829964	0.126598	0.85693	0.637441	1.152	0.306435	0.96256	0.677835	1.36688	0.831117	0.654555	0.377937	1.13363	0.130433
hsa-miR-223-5p	miRNA	0.176782	0.102499	0.541698	0.815926	0.6069	1.09694	0.177904	0.745925	0.523958	1.06192	0.103822	0.844541	0.488347	1.46054	0.545462
hsa-miR-3193	miRNA	0.0091693	0.0219815	0.503713	1.48836	1.10144	2.01119	0.00962394	1.5215	1.05992	2.18409	0.0228762	1.20424	0.696328	2.08262	0.506069
hsa-miR-363-3p	miRNA	0.705386	0.962861	0.455589	1.05835	0.788648	1.42029	0.70551	0.991504	0.698613	1.40719	0.961907	1.23136	0.711618	2.13071	0.456924
hsa-miR-372-3p	miRNA	0.150273	0.11994	0.742398	0.805536	0.599805	1.08183	0.150654	0.757689	0.533572	1.07594	0.120928	1.09454	0.633883	1.88997	0.74583
hsa-miR-379-3p	miRNA	0.00750554	0.0563278	0.000937945	0.668155	0.496119	0.899846	0.00793582	0.710169	0.498804	1.0111	0.0575948	0.384891	0.214554	0.69046	0.00136349
hsa-miR-4449	miRNA	0.202099	0.0954935	0.980928	1.21131	0.901867	1.62692	0.202762	1.34809	0.947819	1.91739	0.0965477	0.992152	0.574013	1.71488	0.977487
hsa-miR-4724-5p	miRNA	0.177197	0.160089	0.8016	1.22425	0.91193	1.64353	0.178151	1.28449	0.904579	1.82396	0.161682	0.932137	0.539569	1.61032	0.801086
hsa-miR-4728-3p	miRNA	0.228415	0.133248	0.298613	1.19907	0.891865	1.61208	0.229295	1.30794	0.920136	1.85919	0.13462	1.33747	0.769997	2.32318	0.301974
hsa-miR-4728-5p	miRNA	0.345432	0.678958	0.253062	1.15975	0.851913	1.57883	0.346362	1.07969	0.749655	1.55503	0.680378	1.40164	0.78183	2.5128	0.256944
hsa-miR-487a-3p	miRNA	0.484865	0.911258	0.998015	0.900104	0.669558	1.21003	0.485715	0.980211	0.689553	1.39338	0.911312	1.0005	0.578704	1.72973	0.99857
hsa-miR-515-3p	miRNA	0.9166	0.377391	0.278812	0.984224	0.730461	1.32615	0.916754	0.853794	0.600793	1.21334	0.378027	1.37609	0.771184	2.45549	0.279892
hsa-miR-517-5p	miRNA	0.393386	0.481369	0.554705	0.875176	0.64402	1.1893	0.39417	0.879453	0.614511	1.25862	0.482461	0.832436	0.4531	1.52935	0.55453
hsa-miR-517a-3p	miRNA	0.933058	0.724708	0.556872	1.01287	0.754481	1.35976	0.932158	1.06518	0.750765	1.51128	0.72348	0.848703	0.491477	1.46558	0.556153
hsa-miR-517b-3p	miRNA	0.933058	0.724708	0.556872	1.01287	0.754481	1.35976	0.932158	1.06518	0.750765	1.51128	0.72348	0.848703	0.491477	1.46558	0.556153
hsa-miR-517c-3p	miRNA	0.852554	0.305375	0.234928	0.96901	0.695663	1.34976	0.852303	0.818487	0.557676	1.20127	0.306209	1.49519	0.766499	2.91664	0.238018
hsa-miR-518a-3p	miRNA	0.713498	0.2972	0.370852	0.946049	0.702771	1.27354	0.714601	0.83041	0.584934	1.1789	0.298606	1.30006	0.731239	2.31134	0.371424
hsa-miR-518c-5p	miRNA	0.519062	0.23431	0.603158	1.10161	0.820737	1.4786	0.519297	1.23721	0.870763	1.75787	0.234918	1.15696	0.665267	2.01206	0.605569
hsa-miR-518e-3p	miRNA	0.603315	0.921057	0.392197	0.924822	0.688941	1.24147	0.602901	0.982326	0.691438	1.39559	0.920716	0.786046	0.452733	1.36475	0.392416
hsa-miR-518f-5p	miRNA	0.836503	0.77587	0.354534	0.969431	0.722316	1.30109	0.836165	0.950167	0.669012	1.34948	0.7752	0.770984	0.444401	1.33757	0.354822
hsa-miR-519a-3p	miRNA	0.51675	0.74045	0.914818	0.906553	0.674213	1.21896	0.516082	0.942181	0.663141	1.33864	0.739608	0.970051	0.561319	1.67641	0.913251
hsa-miR-519a-5p	miRNA	0.779111	0.740847	0.741684	0.958539	0.713752	1.28728	0.778356	0.942464	0.663956	1.3378	0.740208	1.09616	0.632825	1.89875	0.743234
hsa-miR-520a-3p	miRNA	0.453517	0.250624	0.378829	0.89354	0.665752	1.19927	0.453418	0.814736	0.57385	1.15674	0.251894	1.27571	0.738692	2.20311	0.382389
hsa-miR-520d-3p	miRNA	0.613573	0.453936	0.794139	0.92634	0.688763	1.24587	0.612817	0.873983	0.614258	1.24353	0.454079	1.07539	0.621575	1.86054	0.79496
hsa-miR-520d-5p	miRNA	0.302113	0.25235	0.825046	0.832149	0.586779	1.18012	0.302615	0.787223	0.522104	1.18697	0.253492	0.927797	0.474786	1.81304	0.826454
hsa-miR-520h	miRNA	0.564747	0.183569	0.360023	0.91714	0.682773	1.23196	0.565639	0.789411	0.556519	1.11976	0.184908	1.29951	0.739854	2.2825	0.361983
hsa-miR-521	miRNA	0.363059	0.192909	0.775711	0.87171	0.648248	1.1722	0.363571	0.792731	0.558428	1.12534	0.193808	1.08484	0.618809	1.90185	0.776174
hsa-miR-522-3p	miRNA	0.468902	0.602607	0.432767	0.896715	0.667606	1.20445	0.46893	0.911333	0.642216	1.29322	0.603088	0.801557	0.460843	1.39417	0.433456
hsa-miR-523-3p	miRNA	0.810476	0.929382	0.734726	1.03896	0.760147	1.42003	0.810543	1.01702	0.700078	1.47745	0.929414	1.10562	0.621133	1.968	0.732885
hsa-miR-525-3p	miRNA	0.353841	0.748273	0.251288	0.867946	0.643166	1.17128	0.354378	0.942611	0.656806	1.35278	0.748479	0.72587	0.418416	1.25924	0.254337
hsa-miR-577	miRNA	0.269947	0.170718	0.916933	0.846806	0.630022	1.13818	0.270411	0.781856	0.549534	1.11239	0.171338	0.971333	0.563043	1.67569	0.916738
hsa-miR-6718-5p	miRNA	0.258248	0.573862	0.777487	0.844027	0.628833	1.13286	0.258794	0.90459	0.637582	1.28342	0.574216	0.924255	0.535852	1.59418	0.777019
hsa-miR-9-3p	miRNA	0.76372	0.605657	0.888407	0.955746	0.711649	1.28357	0.763549	0.911793	0.642358	1.29424	0.605348	1.04101	0.603025	1.79711	0.885279
hsa-miR-9-5p	miRNA	0.458542	0.871278	0.171599	1.11784	0.832342	1.50126	0.459085	0.971264	0.683946	1.37928	0.870561	1.46512	0.845454	2.53896	0.173345
hsa-miR-99a-3p	miRNA	0.13588	0.0615745	0.402502	0.798498	0.593737	1.07387	0.136612	0.713077	0.499417	1.01814	0.0627378	0.791489	0.457555	1.36914	0.402969

## Sheet: KM_Cox_TSSB_gene_results
ID	type	p_all_km	p_male_km	p_female_km	hr_all	ci_lower_all	ci_upper_all	p_all_cox	hr_male	ci_lower_male	ci_upper_male	p_male_cox	hr_female	ci_lower_female	ci_upper_female	p_female_cox
AARD	mRNA	0.01489	0.123159	0.0551089	1.44707	1.0729	1.95173	0.0154781	1.31898	0.926431	1.87787	0.124528	1.7301	0.981326	3.05021	0.0581135
ABCA4	mRNA	0.0117778	0.0725113	0.0746631	1.46332	1.08642	1.97097	0.0122272	1.38169	0.969749	1.96862	0.0734645	1.6439	0.946932	2.85387	0.0773546
ABCA8	mRNA	0.0302099	0.0797186	0.15666	1.3845	1.03015	1.86072	0.0310095	1.36694	0.962413	1.9415	0.0808113	1.48749	0.855978	2.5849	0.159006
ABCG2	mRNA	0.640559	0.299586	0.85445	1.07247	0.799224	1.43913	0.641008	1.20298	0.847598	1.70737	0.300928	0.951504	0.551823	1.64067	0.858064
ACE2	mRNA	0.950001	0.997371	0.368516	0.990652	0.73816	1.32951	0.950111	1.00048	0.705449	1.41889	0.99787	0.777195	0.448527	1.3467	0.368803
ACHE	mRNA	0.845537	0.972243	0.222741	0.971107	0.722927	1.30449	0.845622	1.00621	0.709354	1.42728	0.972333	0.706396	0.402849	1.23867	0.225118
ACKR1	mRNA	0.282389	0.185075	0.84153	1.1749	0.875281	1.57709	0.283216	1.26659	0.891917	1.79867	0.18658	0.944619	0.546952	1.63142	0.83807
ACP3	mRNA	0.347171	0.273454	0.874905	1.15179	0.857783	1.54656	0.347323	1.21639	0.856343	1.72783	0.273982	0.956347	0.552234	1.65618	0.873425
ACSBG1	mRNA	0.0467156	0.126696	0.942665	0.739739	0.549049	0.996656	0.0474766	0.758717	0.53191	1.08223	0.127542	0.97978	0.567526	1.6915	0.94155
ADAM21	mRNA	0.667651	0.321658	0.412508	1.06673	0.794502	1.43224	0.667393	1.19582	0.839733	1.70292	0.321419	1.25658	0.727723	2.16977	0.412484
ADAM23	mRNA	0.000692387	0.0113284	0.111324	1.67204	1.23842	2.25748	0.000790402	1.57699	1.10496	2.25067	0.0120751	1.56905	0.897602	2.74277	0.113905
ADAMTS19	mRNA	0.0779179	0.127736	0.461704	0.766901	0.570484	1.03094	0.0787267	0.76111	0.535112	1.08255	0.12884	0.814583	0.470912	1.40907	0.463262
ADGRG3	mRNA	0.375456	0.415137	0.0252639	1.14235	0.850542	1.53427	0.37652	1.1567	0.814074	1.64354	0.416647	1.86348	1.06937	3.2473	0.0280412
ADH1C	mRNA	0.377487	0.189872	0.481759	0.875508	0.651625	1.17631	0.377595	0.790214	0.555439	1.12422	0.19053	1.2175	0.704843	2.10302	0.480371
ADH4	mRNA	0.138947	0.0430734	0.852997	0.800627	0.595883	1.07572	0.140046	0.695339	0.488024	0.990724	0.0442629	1.05427	0.610409	1.82087	0.849675
ADRA1B	mRNA	0.0368664	0.0972486	0.341454	1.36937	1.01818	1.84168	0.0376009	1.34441	0.946237	1.91012	0.0986151	1.30814	0.752478	2.27413	0.341078
ADRB2	mRNA	0.369499	0.314355	0.875626	0.873591	0.65032	1.17352	0.369478	0.834636	0.586734	1.18728	0.314757	1.04315	0.604158	1.80114	0.87949
AK5	mRNA	0.606706	0.642504	0.73274	1.0803	0.804695	1.45031	0.60724	1.0865	0.764872	1.54338	0.643182	1.09964	0.636571	1.89955	0.733441
AKR1C1	mRNA	0.877705	0.373511	0.773373	0.977155	0.727338	1.31278	0.878074	0.852475	0.599499	1.2122	0.374205	1.08499	0.624514	1.88498	0.772246
AMBP	mRNA	0.211681	0.776599	0.0319238	0.829083	0.617386	1.11337	0.21274	0.95081	0.670219	1.34887	0.777404	0.547391	0.313065	0.957108	0.0345342
ANGPT4	mRNA	0.647198	0.509443	0.848844	0.933564	0.695353	1.25338	0.647391	0.888033	0.624239	1.2633	0.509054	0.947968	0.543416	1.65369	0.850706
ANGPTL7	mRNA	0.0317346	0.0347547	0.121895	1.38391	1.02744	1.86406	0.0325045	1.46592	1.02546	2.09557	0.0359132	1.54646	0.886711	2.6971	0.124464
ANKLE1	mRNA	0.812779	0.648853	0.339087	0.96493	0.719038	1.29491	0.811973	0.921955	0.649833	1.30803	0.648866	0.763855	0.43972	1.32692	0.339035
ANKRD34B	mRNA	0.675305	0.713156	0.844097	0.938853	0.699114	1.2608	0.674901	0.936421	0.659966	1.32868	0.712876	1.05679	0.606011	1.84289	0.845631
ANPEP	mRNA	0.11485	0.186388	0.449873	1.26717	0.943109	1.70258	0.116111	1.26637	0.890921	1.80003	0.188095	1.23203	0.714558	2.12424	0.452801
APOD	mRNA	0.143251	0.186878	0.7462	1.24575	0.927577	1.67307	0.144189	1.26572	0.891159	1.7977	0.188074	1.09356	0.633228	1.88855	0.74832
ARC	mRNA	0.245851	0.30817	0.588219	1.18993	0.886574	1.59709	0.246791	1.19932	0.845284	1.70164	0.308537	0.859384	0.498326	1.48204	0.585738
ARSJ	mRNA	0.0147359	0.02135	0.421818	1.44538	1.07317	1.94669	0.0153165	1.51953	1.06129	2.17563	0.0223226	1.25027	0.724177	2.15855	0.422734
ATP6V0A4	mRNA	0.617915	0.191875	0.276972	1.07784	0.802838	1.44705	0.617933	1.26315	0.888758	1.79525	0.192752	0.735996	0.423273	1.27977	0.277466
ATRNL1	mRNA	0.029355	0.0658168	0.136792	1.38781	1.03215	1.86604	0.0300484	1.39204	0.977184	1.98302	0.0669283	1.51727	0.872836	2.63751	0.13944
AVPR1A	mRNA	0.0118258	0.0223225	0.236472	1.46189	1.08566	1.96849	0.0123702	1.50654	1.05721	2.14684	0.0233384	1.39077	0.802024	2.4117	0.240203
AVPR1B	mRNA	0.0291408	0.0699821	0.550505	0.719458	0.534497	0.968426	0.0298855	0.721708	0.506346	1.02867	0.0712838	0.847628	0.490607	1.46446	0.55347
AXDND1	mRNA	0.66826	0.690784	0.742127	1.06635	0.794209	1.43173	0.66915	1.07352	0.756463	1.52347	0.691189	0.912363	0.528984	1.57359	0.741551
AXIN2	mRNA	0.583533	0.525108	0.974443	0.920964	0.68613	1.23617	0.583531	0.892836	0.629322	1.26669	0.525294	1.00878	0.578791	1.75821	0.975397
B4GALNT2	mRNA	0.51343	0.576113	0.465473	1.10312	0.822	1.48039	0.513149	1.10503	0.779076	1.56735	0.575451	1.23149	0.703422	2.15598	0.466152
BCO2	mRNA	0.832551	0.606299	0.943155	0.968967	0.721894	1.3006	0.833737	0.911919	0.641937	1.29545	0.606706	0.982202	0.568374	1.69734	0.948696
BHLHE22	mRNA	0.571729	0.313148	0.377503	1.08926	0.809812	1.46513	0.571897	1.19863	0.842327	1.70564	0.314109	0.782138	0.452931	1.35062	0.377984
BPIFB1	mRNA	0.301842	0.489443	0.422188	0.856081	0.637248	1.15006	0.30221	0.883364	0.621328	1.25591	0.489694	0.79927	0.462556	1.38109	0.422012
BST1	mRNA	0.815142	0.744379	0.802205	0.965495	0.719562	1.29548	0.814911	0.943534	0.664591	1.33955	0.745135	1.07174	0.620217	1.85197	0.803932
C16orf89	mRNA	0.0472198	0.0184267	0.866123	1.34727	1.00256	1.8105	0.0480472	1.52317	1.07063	2.16699	0.0193124	0.953313	0.551835	1.64688	0.863897
C1QTNF12	mRNA	0.249558	0.872018	0.193846	0.840904	0.62593	1.12971	0.250006	0.971688	0.684948	1.37847	0.872111	0.69217	0.39658	1.20808	0.195399
C8orf34	mRNA	0.904927	0.780549	0.918084	1.01812	0.758231	1.36709	0.904929	1.05092	0.740817	1.49082	0.780721	1.02921	0.590319	1.79442	0.919135
CABP1	mRNA	0.519242	0.552175	0.896701	1.10129	0.820547	1.47809	0.520457	1.11187	0.783408	1.57806	0.552771	1.03624	0.59482	1.80524	0.899973
CABP7	mRNA	0.41797	0.795579	0.920681	1.12907	0.841229	1.5154	0.418797	1.04723	0.737877	1.48628	0.796144	0.972443	0.562926	1.67987	0.920193
CACNA2D2	mRNA	0.376786	0.121249	0.467534	0.875767	0.652216	1.17594	0.377673	0.758052	0.533232	1.07766	0.122757	1.22634	0.707637	2.12525	0.467052
CACNG8	mRNA	0.713335	0.81241	0.758403	1.05681	0.786922	1.41926	0.713425	1.04339	0.735262	1.48065	0.81198	1.0896	0.629093	1.8872	0.759459
CADPS	mRNA	0.00446687	0.0210918	0.574723	1.53588	1.13982	2.06956	0.00480106	1.51009	1.06098	2.1493	0.0220982	1.16905	0.675361	2.02361	0.576898
CALHM3	mRNA	0.587632	0.731211	0.239847	0.921613	0.686134	1.23791	0.587641	0.940588	0.662915	1.33457	0.731492	1.39567	0.797012	2.44399	0.243506
CASP14	mRNA	0.759327	0.978451	0.778702	0.955067	0.71169	1.28167	0.759344	1.00493	0.70852	1.42533	0.978015	1.08026	0.625903	1.86446	0.781574
CATSPER1	mRNA	0.299604	0.102316	0.568213	0.855227	0.636429	1.14925	0.29959	0.745373	0.523305	1.06168	0.103448	1.17199	0.677736	2.02668	0.570081
CCDC141	mRNA	0.923387	0.466606	0.356326	1.01446	0.754435	1.36411	0.924298	1.13943	0.801414	1.62	0.467233	0.768478	0.43949	1.34374	0.35565
CCDC154	mRNA	0.0135181	0.0269849	0.224951	0.689548	0.512503	0.927754	0.0140758	0.672836	0.472522	0.958069	0.0279804	0.708148	0.403817	1.24183	0.228504
CCDC178	mRNA	0.0654287	0.169523	0.325962	1.31866	0.981354	1.7719	0.0664867	1.27739	0.899728	1.81357	0.170968	1.32039	0.756536	2.30451	0.328021
CCDC187	mRNA	0.242335	0.117877	0.784116	0.838704	0.624239	1.12685	0.243051	0.755206	0.530449	1.0752	0.119295	0.926175	0.53362	1.60751	0.785147
CCDC74B	mRNA	0.115939	0.216257	0.433675	1.2659	0.942921	1.6995	0.116668	1.24694	0.878351	1.77019	0.217033	1.24682	0.719789	2.15973	0.43129
CCDC80	mRNA	0.00199148	0.007707	0.047901	1.60768	1.18645	2.17846	0.00219189	1.62915	1.13384	2.34083	0.00830898	1.74101	0.997421	3.03897	0.0510673
CCER2	mRNA	0.0427822	0.0136367	0.896737	0.736835	0.547613	0.991441	0.04372	0.641789	0.449868	0.915585	0.014425	0.965582	0.556534	1.67528	0.90085
CCN4	mRNA	0.255596	0.501804	0.271095	1.18902	0.881579	1.60368	0.256686	1.1292	0.791483	1.61103	0.502725	1.35902	0.78434	2.35478	0.274024
CD1A	mRNA	0.516645	0.410424	0.449692	0.90703	0.675868	1.21725	0.515602	0.862835	0.607662	1.22516	0.409512	0.809358	0.46803	1.39961	0.449104
CD1E	mRNA	0.443482	0.941229	0.448555	0.891136	0.663825	1.19628	0.443	1.01317	0.714125	1.43744	0.941561	0.809405	0.468299	1.39897	0.4488
CD207	mRNA	0.297991	0.487944	0.439211	0.855067	0.636628	1.14845	0.298189	0.883245	0.621967	1.25428	0.487782	0.80675	0.467171	1.39316	0.441051
CD300LG	mRNA	0.177593	0.450965	0.458828	1.22434	0.911867	1.64389	0.178202	1.14414	0.806423	1.62328	0.450556	1.23032	0.710556	2.1303	0.459285
CD36	mRNA	0.0205685	0.0294598	0.11874	1.41767	1.05356	1.9076	0.0211924	1.47555	1.0374	2.09876	0.0304457	1.55558	0.888323	2.72404	0.12217
CDH16	mRNA	0.0393484	0.0166878	0.677139	1.36419	1.01404	1.83527	0.0401601	1.53705	1.07789	2.1918	0.0175826	0.889745	0.515366	1.53609	0.674989
CDHR1	mRNA	0.629091	0.423177	0.89517	0.930023	0.692858	1.24837	0.629087	0.866994	0.611099	1.23004	0.423843	1.03748	0.600892	1.79129	0.894937
CDHR2	mRNA	0.340843	0.441327	0.484826	0.866343	0.644754	1.16409	0.341135	0.871447	0.614021	1.2368	0.441132	0.820491	0.470501	1.43083	0.485595
CDKAL1	mRNA	0.84536	0.425615	0.720718	0.971012	0.723525	1.30315	0.844631	0.867242	0.610996	1.23095	0.425374	1.10491	0.640813	1.90512	0.719652
CEACAM3	mRNA	0.48608	0.916304	0.448498	1.10981	0.826924	1.48947	0.487658	1.01835	0.717848	1.44464	0.918829	0.805144	0.460467	1.40782	0.447119
CEND1	mRNA	0.413628	0.481404	0.232429	0.884634	0.659206	1.18715	0.41403	0.881976	0.621504	1.25161	0.481894	0.717768	0.415577	1.2397	0.234302
CES1	mRNA	0.0323444	0.0199277	0.446808	1.38189	1.02637	1.86056	0.0330461	1.52007	1.06566	2.16824	0.0208361	1.2427	0.71072	2.17289	0.445945
CFAP45	mRNA	0.831511	0.696943	0.398616	0.968545	0.721703	1.29981	0.831378	1.07196	0.755364	1.52125	0.697208	1.26932	0.728473	2.21172	0.399915
CFAP57	mRNA	0.194726	0.406731	0.122983	0.822267	0.611317	1.10601	0.195727	0.862174	0.606892	1.22484	0.407751	0.644411	0.36726	1.13071	0.125581
CFAP91	mRNA	0.373412	0.776597	0.880307	0.874591	0.65113	1.17474	0.373385	0.950703	0.670093	1.34882	0.776966	0.958433	0.549306	1.67228	0.881168
CFTR	mRNA	0.166383	0.468926	0.152011	1.23061	0.916582	1.65222	0.167427	1.13799	0.801946	1.61485	0.469111	1.49291	0.859686	2.59256	0.15471
CGB7	mRNA	0.920833	0.469175	0.992228	0.985357	0.733993	1.3228	0.921794	0.87897	0.619448	1.24722	0.469931	1.00313	0.579491	1.73646	0.9911
CGB8	mRNA	0.90341	0.257081	0.313825	0.981849	0.731724	1.31748	0.902818	0.816514	0.574904	1.15966	0.25744	1.32303	0.764022	2.29104	0.317693
CHST9	mRNA	0.123009	0.165312	0.654627	1.26056	0.938919	1.69239	0.1234	1.28174	0.902293	1.82076	0.165768	1.13625	0.651395	1.982	0.652721
CIDEC	mRNA	0.154031	0.163278	0.967732	1.23829	0.922275	1.66259	0.155093	1.28236	0.902828	1.82145	0.164814	1.0114	0.578628	1.76786	0.968261
CLEC18A	mRNA	0.332718	0.502158	0.268526	0.864427	0.643504	1.1612	0.333291	0.886756	0.624264	1.25962	0.502138	0.732625	0.420093	1.27767	0.272884
CLEC1A	mRNA	0.0495954	0.305601	0.249806	1.34274	0.999261	1.80428	0.0505716	1.2001	0.845689	1.70305	0.307042	1.38893	0.791681	2.43676	0.251997
CLEC3B	mRNA	0.0930742	0.0194292	0.677707	1.28665	0.95796	1.72812	0.0940058	1.51715	1.06689	2.15742	0.0203173	0.889233	0.513993	1.53842	0.674653
CLU	mRNA	0.59246	0.29476	0.73995	1.08361	0.807477	1.45418	0.592588	1.20597	0.849086	1.71286	0.295487	0.911689	0.527426	1.57591	0.740561
CLVS1	mRNA	0.767534	0.269525	0.773005	0.956638	0.712075	1.2852	0.768533	0.820092	0.576072	1.16748	0.271034	1.08467	0.627637	1.8745	0.770912
CMA1	mRNA	0.0261772	0.0353904	0.279464	1.39809	1.03889	1.88148	0.0269768	1.45894	1.0239	2.07881	0.036552	1.35267	0.780044	2.34566	0.282126
CNDP1	mRNA	0.956835	0.164727	0.706417	0.991719	0.738995	1.33087	0.955811	1.28154	0.902117	1.82054	0.166083	0.899536	0.517878	1.56246	0.707034
CNR1	mRNA	0.696449	0.601931	0.724547	0.943142	0.702611	1.26602	0.696755	0.910973	0.641332	1.29398	0.602563	0.904919	0.51907	1.57759	0.724598
COL17A1	mRNA	0.272294	0.234919	0.727306	0.847376	0.630539	1.13878	0.272115	0.807718	0.56781	1.14899	0.234991	1.10125	0.638118	1.90052	0.729022
COL22A1	mRNA	0.140794	0.689785	0.0358663	1.24814	0.928635	1.67757	0.141771	1.07387	0.75662	1.52416	0.689938	1.81778	1.03175	3.20263	0.0386237
COL23A1	mRNA	0.838178	0.867747	0.936484	1.03081	0.768082	1.38342	0.839771	0.970511	0.683735	1.37757	0.866975	1.02106	0.591252	1.76331	0.940401
COL4A3	mRNA	0.225059	0.316918	0.25156	1.20055	0.89306	1.61392	0.225976	1.19575	0.8419	1.69834	0.317956	1.38444	0.791555	2.42141	0.254091
COL9A2	mRNA	0.611749	0.730813	0.537801	0.926543	0.690224	1.24377	0.611548	0.940437	0.66234	1.3353	0.731339	0.842448	0.487618	1.45548	0.538845
COLEC12	mRNA	0.10093	0.131614	0.446727	1.2821	0.951858	1.72693	0.101983	1.31431	0.919994	1.87763	0.13315	1.23609	0.714646	2.13801	0.448337
CPA6	mRNA	0.0303038	0.250916	0.00730635	1.385	1.03023	1.86193	0.0309849	1.22722	0.864405	1.74233	0.25217	2.13272	1.21097	3.75607	0.00871827
CPLX2	mRNA	0.369501	0.649845	0.684472	0.87311	0.648867	1.17485	0.370261	0.921342	0.647047	1.31191	0.64958	0.894321	0.517856	1.54446	0.688664
CRABP1	mRNA	0.653123	0.724398	0.139762	0.934632	0.696113	1.25488	0.652926	1.06499	0.750062	1.51214	0.724813	0.663447	0.383604	1.14744	0.142117
CRABP2	mRNA	0.34599	0.809162	0.0191635	0.867956	0.646324	1.16559	0.346499	1.04459	0.734944	1.48468	0.807868	0.516236	0.293929	0.90668	0.0213963
CRH	mRNA	0.0169986	0.0888573	0.148917	0.697313	0.51779	0.939078	0.017602	0.737031	0.517788	1.0491	0.0902882	0.667801	0.384382	1.1602	0.151934
CRIP3	mRNA	0.136543	0.361415	0.207238	0.799678	0.595405	1.07403	0.13743	0.849798	0.598754	1.2061	0.362266	0.69844	0.398793	1.22324	0.209385
CST1	mRNA	0.0823333	0.0315315	0.714925	0.769953	0.572815	1.03494	0.0831974	0.680192	0.47773	0.968456	0.0325329	1.10821	0.640416	1.91771	0.713443
CST4	mRNA	0.0234569	0.0648271	0.689424	0.710533	0.527943	0.956271	0.0241297	0.71799	0.504317	1.02219	0.066032	0.895187	0.518851	1.54449	0.690709
CTSG	mRNA	0.00129773	0.0134862	0.341146	1.62425	1.20504	2.1893	0.00144986	1.55713	1.09267	2.21901	0.0142695	1.30332	0.753531	2.25424	0.343295
CTTNBP2	mRNA	0.00712328	0.0955577	0.0587041	1.50127	1.11443	2.02239	0.00752577	1.34766	0.947665	1.9165	0.0967544	1.69739	0.975104	2.95468	0.0613656
CXCL12	mRNA	0.0170413	0.0152016	0.722528	1.43447	1.06443	1.93314	0.01778	1.54862	1.08444	2.21149	0.0161316	1.10312	0.638011	1.9073	0.725349
CXCL13	mRNA	0.291806	0.91161	0.0192412	0.853552	0.635827	1.14583	0.291913	1.01965	0.718456	1.4471	0.913268	0.521872	0.300003	0.907827	0.0213156
CXCR1	mRNA	0.132514	0.456477	0.127558	1.25274	0.933303	1.68152	0.133512	1.14193	0.805089	1.61971	0.456719	1.52413	0.880545	2.63809	0.132188
CYP19A1	mRNA	0.439279	0.780665	0.073949	1.12347	0.83681	1.50832	0.438569	0.951788	0.670787	1.3505	0.781933	1.66064	0.946564	2.9134	0.0769746
CYP26B1	mRNA	0.6431	0.696354	0.0402638	1.07219	0.79781	1.44094	0.643931	0.932047	0.655501	1.32526	0.695159	1.78163	1.0174	3.1199	0.0433462
CYP2C9	mRNA	0.169337	0.103491	0.89163	0.813518	0.605696	1.09265	0.170283	0.746959	0.525091	1.06257	0.104704	0.96273	0.555086	1.66974	0.892458
CYP2E1	mRNA	0.600129	0.196163	0.16578	0.924399	0.688759	1.24066	0.600537	0.79322	0.557941	1.12771	0.196892	1.48248	0.847088	2.59448	0.167947
CYP2W1	mRNA	0.0192133	0.0363599	0.0474248	1.42447	1.05769	1.91843	0.0198448	1.45687	1.02198	2.07683	0.0375077	1.73517	0.998943	3.01398	0.050436
CYP4F22	mRNA	0.243268	0.29405	0.228839	0.838513	0.623592	1.12751	0.243733	0.827869	0.581424	1.17877	0.29476	0.71349	0.410573	1.2399	0.231172
DCDC1	mRNA	0.956971	0.637082	0.105742	0.991977	0.739	1.33155	0.957231	0.919418	0.647766	1.30499	0.638216	1.56583	0.904995	2.7092	0.10891
DCDC2	mRNA	0.206675	0.257642	0.865469	0.826955	0.615388	1.11126	0.20757	0.817052	0.575352	1.16029	0.258826	1.04873	0.607699	1.80985	0.864284
DDN	mRNA	0.238781	0.0300088	0.343893	1.19339	0.888889	1.60219	0.239466	1.47792	1.03631	2.10771	0.031011	0.766005	0.440718	1.33138	0.344574
DDX43	mRNA	0.859868	0.534293	0.939774	0.973609	0.725299	1.30693	0.858687	1.11757	0.786594	1.58781	0.535027	1.02029	0.591797	1.75903	0.942381
DKK4	mRNA	0.547771	0.959938	0.483007	0.913518	0.680013	1.22721	0.548121	0.991138	0.698033	1.40732	0.960309	0.822218	0.47475	1.424	0.484817
DLGAP1	mRNA	0.734382	0.897783	0.75705	0.950416	0.708127	1.2756	0.73482	1.02312	0.721269	1.45129	0.898042	0.917657	0.529055	1.5917	0.759741
DSC1	mRNA	0.196512	0.415139	0.239524	1.2139	0.903888	1.63024	0.19762	1.15689	0.814684	1.64284	0.415349	1.38378	0.800219	2.39291	0.245064
DSG4	mRNA	0.565653	0.605248	0.372204	0.917458	0.683612	1.2313	0.566038	0.912095	0.642931	1.29394	0.606066	0.77796	0.449538	1.34632	0.36957
DUSP26	mRNA	0.230868	0.293902	0.908712	1.1968	0.891377	1.60688	0.232054	1.20598	0.849205	1.71264	0.295282	1.03255	0.592003	1.80094	0.910137
E2F3	mRNA	0.0783148	0.0147524	0.586347	0.767054	0.570428	1.03146	0.0792521	0.644282	0.451275	0.919837	0.0155221	0.860571	0.497147	1.48967	0.591704
EID3	mRNA	0.045859	0.137741	0.237329	1.35125	1.00446	1.81778	0.0466577	1.3043	0.917545	1.85406	0.138753	1.39188	0.801393	2.41745	0.24042
ENTREP2	mRNA	0.506624	0.906294	0.475045	0.904847	0.673676	1.21534	0.506496	0.979166	0.690319	1.38887	0.906023	0.817638	0.470444	1.42107	0.475272
ERBB2	mRNA	0.537102	0.947807	0.590326	0.910872	0.677417	1.22478	0.536636	1.01183	0.712192	1.43752	0.947681	0.860677	0.498986	1.48454	0.589585
ERVFRD-1	mRNA	0.831729	0.624867	0.709336	1.03229	0.769262	1.38526	0.832257	0.916474	0.646021	1.30015	0.624944	1.10997	0.641898	1.91937	0.708853
ESPNL	mRNA	0.274039	0.22273	0.861836	1.17823	0.877939	1.58122	0.274526	1.24215	0.875348	1.76266	0.224592	0.953307	0.551811	1.64693	0.863891
ESRRB	mRNA	0.328601	0.891971	0.180987	0.863506	0.643062	1.15952	0.329146	0.976197	0.688179	1.38476	0.892566	0.686206	0.393089	1.19789	0.185242
EYS	mRNA	0.874881	0.712163	0.963253	0.976535	0.727057	1.31162	0.874645	0.936171	0.659528	1.32885	0.712072	0.986916	0.57126	1.70501	0.962344
F10	mRNA	0.0126061	0.0109459	0.492786	1.45581	1.08184	1.95905	0.0131635	1.5758	1.10666	2.24383	0.0116668	1.21135	0.699342	2.09822	0.493921
F13A1	mRNA	0.0390832	0.0119245	0.876354	1.3646	1.01428	1.83592	0.0400093	1.57459	1.10183	2.25021	0.0126905	0.956422	0.554169	1.65066	0.872863
FABP3	mRNA	0.17622	0.552559	0.203716	0.816193	0.607914	1.09583	0.176634	0.899136	0.633681	1.27579	0.551454	0.701025	0.40402	1.21636	0.206456
FAIM2	mRNA	0.00632233	0.0288663	0.748584	1.51206	1.1213	2.03899	0.00671681	1.47981	1.03874	2.10816	0.0299693	1.09274	0.631073	1.89214	0.751538
FAM107A	mRNA	0.084071	0.0340142	0.527134	1.29595	0.964827	1.7407	0.0850443	1.45975	1.02678	2.07527	0.0350961	1.19336	0.688679	2.06789	0.528536
FAM151A	mRNA	0.0487007	0.0297569	0.383184	0.742117	0.551042	0.999448	0.0495723	0.675609	0.473246	0.964506	0.0308526	0.783907	0.452402	1.35833	0.385361
FAM163A	mRNA	0.0183106	0.0280454	0.692571	1.42587	1.06014	1.91777	0.018966	1.48148	1.04085	2.10864	0.0290856	1.11562	0.645526	1.92807	0.695075
FAM171A2	mRNA	0.162563	0.240824	0.102751	1.23436	0.91823	1.65933	0.163057	1.23474	0.867571	1.75731	0.241575	1.57447	0.909694	2.72505	0.10484
FAM180A	mRNA	0.00222752	0.00218781	0.854537	1.59284	1.17856	2.15274	0.00245334	1.74636	1.21655	2.5069	0.00250484	1.05104	0.608539	1.8153	0.8583
FAM53A	mRNA	0.139856	0.0572144	0.807882	0.800853	0.596153	1.07584	0.140321	0.711894	0.500799	1.01197	0.0582648	0.93412	0.540539	1.61428	0.807094
FBXO2	mRNA	0.444659	0.191328	0.770212	0.891433	0.664167	1.19646	0.444034	0.791131	0.556445	1.1248	0.191903	1.08292	0.625474	1.87492	0.776072
FCAR	mRNA	0.144349	0.683268	0.115119	1.24722	0.926309	1.6793	0.145497	1.0759	0.756947	1.52924	0.683436	1.55758	0.892657	2.71778	0.118713
FCER1A	mRNA	0.460599	0.333391	0.777261	1.11683	0.83209	1.49901	0.461819	1.18763	0.837002	1.68514	0.335406	0.922577	0.528979	1.60904	0.776441
FCGBP	mRNA	0.652952	0.907125	0.139431	0.934704	0.696481	1.25441	0.652797	1.02089	0.719599	1.44832	0.907771	0.660639	0.378687	1.15252	0.144277
FCRLB	mRNA	0.322399	0.230545	0.621094	0.861075	0.640269	1.15803	0.322445	0.805624	0.565479	1.14775	0.231351	0.871023	0.503366	1.50722	0.62161
FGF12	mRNA	0.877975	0.597667	0.663932	1.02344	0.762756	1.37322	0.877238	1.09898	0.774608	1.55919	0.59689	1.12797	0.654463	1.94407	0.664589
FGF5	mRNA	0.0950645	0.237327	0.400985	1.28635	0.956229	1.73045	0.0960722	1.2379	0.868159	1.76512	0.238408	1.26359	0.730572	2.18548	0.402621
FGFBP2	mRNA	0.968835	0.582652	0.217207	1.00568	0.749496	1.34942	0.969896	1.10275	0.777395	1.56427	0.583473	0.705121	0.403531	1.23211	0.21983
FLRT2	mRNA	7.32803e-05	0.00184458	0.0167145	1.83475	1.35286	2.48829	9.45545e-05	1.76201	1.22751	2.52925	0.00212972	1.96053	1.11797	3.43811	0.0188185
FMN2	mRNA	0.030636	0.0482652	0.513516	1.3844	1.02951	1.86162	0.0313637	1.42411	1.00105	2.02596	0.0493195	1.19812	0.694719	2.06631	0.515656
FOXI2	mRNA	0.235012	0.562535	0.247162	1.19521	0.890361	1.60444	0.235227	1.10958	0.780111	1.57821	0.562919	1.39035	0.794592	2.4328	0.248289
FOXL2	mRNA	0.155039	0.112819	0.606129	1.23805	0.921894	1.66264	0.155774	1.32696	0.934276	1.8847	0.114051	1.15575	0.668846	1.99711	0.603965
FRMPD1	mRNA	0.533226	0.577115	0.0704776	0.910856	0.678654	1.22251	0.534013	1.1046	0.778597	1.5671	0.577177	0.598837	0.341175	1.05109	0.0740335
FTCD	mRNA	0.731931	0.740463	0.666004	0.950028	0.707642	1.27544	0.733013	1.06107	0.747498	1.50619	0.74013	1.12968	0.653616	1.9525	0.662267
FZD9	mRNA	0.78022	0.823985	0.927199	1.04299	0.776956	1.40012	0.779348	0.961025	0.677552	1.3631	0.823584	0.974688	0.562839	1.6879	0.927086
GAS2	mRNA	0.157748	0.203801	0.397049	0.80814	0.601052	1.08658	0.15846	0.795795	0.558914	1.13307	0.205155	0.785963	0.4502	1.37214	0.396902
GFRA2	mRNA	0.173477	0.224466	0.943686	1.22638	0.913484	1.64644	0.174504	1.24175	0.874728	1.76276	0.225798	1.01927	0.589712	1.76173	0.945491
GFY	mRNA	0.990362	0.799921	0.569346	0.998258	0.743674	1.33999	0.99074	1.04658	0.736842	1.48651	0.799285	0.853461	0.494889	1.47183	0.568748
GJB1	mRNA	0.494024	0.616821	0.833414	0.902303	0.672026	1.21149	0.494074	0.914611	0.644668	1.29759	0.616954	1.06092	0.61171	1.84	0.833282
GLDC	mRNA	0.116804	0.185134	0.272818	0.789264	0.586879	1.06144	0.117456	0.788363	0.55412	1.12163	0.186193	0.735029	0.424335	1.27321	0.272086
GPAT3	mRNA	0.00911348	0.254706	0.201164	1.48353	1.10087	1.9992	0.00955867	1.22581	0.862977	1.74118	0.255533	1.43556	0.823789	2.50164	0.20198
GPC2	mRNA	0.0310104	0.0576854	0.0516435	0.722516	0.53707	0.971994	0.0317372	0.711757	0.500208	1.01278	0.0588309	0.575747	0.327628	1.01177	0.0549441
GRIK4	mRNA	0.514697	0.33284	0.825464	0.906628	0.675311	1.21718	0.514242	0.841027	0.592148	1.19451	0.333473	1.06319	0.615293	1.83713	0.826195
GRIN2B	mRNA	0.751016	0.140025	0.18523	1.04889	0.781149	1.40839	0.750925	1.30237	0.916126	1.85145	0.141041	0.686133	0.391546	1.20236	0.188135
GRIN2C	mRNA	0.370676	0.825433	0.387005	1.14397	0.851791	1.53636	0.371379	1.04005	0.732906	1.4759	0.825963	1.27349	0.73624	2.20279	0.38717
GRIN3A	mRNA	0.36034	0.7666	0.26654	0.871826	0.649506	1.17024	0.361103	0.948216	0.66845	1.34507	0.765632	0.73408	0.424516	1.26938	0.26858
GRM2	mRNA	0.128049	0.657482	0.190755	0.795071	0.591433	1.06883	0.12874	0.923876	0.651275	1.31058	0.657154	0.692602	0.398044	1.20514	0.193695
GUCY2C	mRNA	0.688772	0.341007	0.80041	0.941651	0.701161	1.26463	0.689464	0.84318	0.593122	1.19866	0.341916	1.07383	0.621272	1.85604	0.798626
H1-5	mRNA	0.595601	0.580033	0.098187	0.923581	0.687796	1.24019	0.597079	1.10408	0.777873	1.5671	0.579468	0.629566	0.361478	1.09648	0.102127
HAPLN1	mRNA	0.222805	0.22066	0.494113	0.831836	0.618508	1.11874	0.22329	0.800553	0.560481	1.14346	0.221332	0.826378	0.477886	1.429	0.49494
HDC	mRNA	0.114443	0.352681	0.297208	1.26852	0.943321	1.70583	0.115511	1.18017	0.831329	1.67539	0.354102	1.33964	0.770864	2.32808	0.299724
HES6	mRNA	0.0576665	0.170763	0.46786	0.751069	0.55827	1.01045	0.0585827	0.781861	0.549289	1.1129	0.171897	0.817753	0.47387	1.41119	0.469844
HGD	mRNA	0.495909	0.524394	0.749698	0.902814	0.6723	1.21237	0.496687	0.892752	0.629099	1.2669	0.525257	0.914978	0.529403	1.58138	0.75026
HGF	mRNA	0.0419699	0.130165	0.173341	1.35975	1.00993	1.83074	0.0428526	1.31209	0.921781	1.86766	0.131592	1.46387	0.842339	2.54399	0.176532
HOXB8	mRNA	0.65821	0.431563	0.781973	0.935496	0.69627	1.25692	0.658122	0.868436	0.610999	1.23434	0.43166	0.926002	0.535734	1.60057	0.783045
HPD	mRNA	0.626579	0.490928	0.412976	0.929512	0.692314	1.24798	0.62677	0.884276	0.622881	1.25537	0.49151	1.25689	0.726564	2.17429	0.413554
HPGDS	mRNA	0.967451	0.968406	0.919301	0.993727	0.739441	1.33546	0.966713	0.992615	0.698531	1.41051	0.96702	1.02916	0.595741	1.77791	0.917917
HRH3	mRNA	0.274873	0.356997	0.473308	0.848577	0.6317	1.13991	0.275544	0.847725	0.596101	1.20556	0.357848	0.819361	0.473405	1.41814	0.476569
HSD17B1	mRNA	0.0228539	0.182206	0.355871	1.40744	1.04725	1.89151	0.023445	1.26862	0.893822	1.80058	0.182949	1.2915	0.748827	2.22744	0.357642
HSPA6	mRNA	0.727703	0.923804	0.494347	1.05354	0.78467	1.41453	0.728646	1.01704	0.716371	1.4439	0.924721	0.826561	0.478199	1.4287	0.495097
HTR2B	mRNA	0.0190184	0.0193333	0.596912	1.42854	1.05864	1.92769	0.0196617	1.52807	1.06816	2.18601	0.0202916	1.1622	0.666223	2.0274	0.596491
HTR3A	mRNA	0.0471075	0.163694	0.775194	1.3491	1.0028	1.81498	0.0478732	1.28364	0.902613	1.8255	0.16461	0.922043	0.529191	1.60653	0.77449
HYDIN	mRNA	0.140471	0.0879494	0.8519	1.24822	0.929193	1.67678	0.140932	1.35732	0.9543	1.93054	0.0891776	0.949909	0.546751	1.65035	0.855312
ICAM5	mRNA	0.0411853	0.146056	0.0989028	1.35982	1.01115	1.82872	0.0420137	1.29658	0.912594	1.84214	0.147185	1.59805	0.910853	2.80372	0.102165
IGF1	mRNA	0.00461805	0.0136965	0.293459	1.53537	1.13861	2.07038	0.00493809	1.55985	1.09224	2.22767	0.0144752	1.34222	0.772716	2.33145	0.296142
IGFBP2	mRNA	0.463597	0.496235	0.889319	0.895726	0.667079	1.20274	0.463967	0.885729	0.623697	1.25785	0.497719	0.960831	0.553697	1.66733	0.887012
IGFL2	mRNA	0.0663529	0.0196695	0.77025	1.32165	0.980189	1.78206	0.0674316	1.53034	1.06725	2.19438	0.0206714	0.920848	0.533636	1.58903	0.767048
IL17RD	mRNA	0.2533	0.630764	0.253103	1.18751	0.884022	1.59519	0.253731	1.08994	0.767277	1.54829	0.630606	1.37212	0.79467	2.36916	0.25627
IL1RL1	mRNA	0.0021269	0.172344	0.0478749	1.58547	1.17839	2.13317	0.0023324	1.27492	0.898384	1.80927	0.173834	1.73862	0.997527	3.03029	0.0510255
IL22RA2	mRNA	0.216817	0.187272	0.317849	0.830677	0.618701	1.11528	0.217141	0.79018	0.556614	1.12175	0.187736	0.755508	0.436285	1.3083	0.316937
IL31RA	mRNA	0.261508	0.117565	0.973366	1.18373	0.88174	1.58915	0.261672	1.32213	0.930892	1.8778	0.118771	0.990935	0.573795	1.71133	0.973939
IL37	mRNA	0.178435	0.0628861	0.708298	0.816397	0.607318	1.09745	0.178976	0.714643	0.500854	1.01969	0.0639545	1.10975	0.64257	1.9166	0.708749
ITGAD	mRNA	0.111799	0.414984	0.349172	0.787456	0.586091	1.058	0.112783	0.86465	0.609292	1.22703	0.415448	0.766822	0.43925	1.33868	0.350333
JAKMIP2	mRNA	0.553926	0.27326	0.826356	0.915034	0.681905	1.22787	0.553975	0.82237	0.579372	1.16728	0.273781	1.06496	0.61588	1.84148	0.821794
JAKMIP3	mRNA	0.206759	0.146127	0.971639	1.20924	0.900258	1.62426	0.206936	1.29722	0.912402	1.84433	0.14723	0.991531	0.573597	1.71398	0.975704
KBTBD12	mRNA	0.342605	0.318207	0.706344	0.867039	0.645411	1.16477	0.343493	0.836746	0.589063	1.18857	0.319585	1.1126	0.638562	1.93855	0.706425
KCNA2	mRNA	0.0404316	0.128611	0.800606	1.36225	1.01245	1.83292	0.0411795	1.31266	0.923206	1.86641	0.129763	1.07213	0.620775	1.85167	0.802717
KCNA7	mRNA	0.192055	0.45901	0.603693	1.21629	0.90589	1.63305	0.192738	1.14096	0.80421	1.61873	0.45992	1.15632	0.667931	2.00183	0.603959
KIF19	mRNA	0.660508	0.483658	0.480058	1.06795	0.795768	1.43322	0.661402	1.13313	0.798365	1.60826	0.484204	0.820297	0.474793	1.41722	0.477665
KLK4	mRNA	0.465551	0.603349	0.54199	1.11585	0.830285	1.49963	0.467338	1.09722	0.772381	1.55868	0.604454	1.18769	0.680955	2.07151	0.544467
KLRC2	mRNA	0.18502	0.265336	0.108911	0.819412	0.610129	1.10048	0.185615	0.819619	0.577429	1.16339	0.265656	0.631473	0.357959	1.11398	0.112445
KNDC1	mRNA	0.535828	0.330778	0.5585	1.09726	0.817222	1.47327	0.53697	1.18939	0.837432	1.68926	0.332602	0.84706	0.486032	1.47626	0.558108
KREMEN2	mRNA	0.268077	0.627165	0.745127	1.1818	0.878737	1.58938	0.269198	1.09073	0.767657	1.54978	0.627948	0.912259	0.527884	1.57651	0.742139
KRT31	mRNA	0.428004	0.224808	0.600541	1.12644	0.839223	1.51195	0.42788	1.24165	0.875016	1.7619	0.225425	0.863705	0.500333	1.49098	0.598873
KRT86	mRNA	0.558385	0.306847	0.670156	0.915625	0.681688	1.22984	0.558148	0.832931	0.586399	1.18311	0.307287	1.12594	0.652198	1.9438	0.670258
KSR2	mRNA	0.379953	0.445794	0.735029	0.876359	0.652654	1.17674	0.380114	0.87235	0.613814	1.23978	0.446359	0.909984	0.524649	1.57833	0.737078
LAMB3	mRNA	0.227536	0.2877	0.594046	0.833532	0.619994	1.12062	0.227881	0.82572	0.579896	1.17575	0.288207	1.16017	0.671789	2.00359	0.594076
LAMB4	mRNA	0.404832	0.180836	0.662139	1.13297	0.844087	1.52072	0.405799	1.26913	0.894044	1.80158	0.182403	0.883798	0.508227	1.53691	0.661691
LAMC2	mRNA	0.561838	0.818524	0.530346	1.09072	0.812708	1.46385	0.562925	0.959818	0.676744	1.3613	0.818072	1.1924	0.686345	2.0716	0.532342
LBP	mRNA	0.0588302	0.0336594	0.864808	1.32851	0.988425	1.78561	0.0597238	1.46155	1.02747	2.07902	0.0347977	1.04857	0.600444	1.83113	0.867585
LDB3	mRNA	0.893801	0.6	0.928247	1.02027	0.760071	1.36955	0.89371	0.910615	0.641306	1.29302	0.600671	0.975302	0.559404	1.70041	0.929735
LDHAL6A	mRNA	0.793257	0.654779	0.458312	1.04022	0.774533	1.39704	0.793281	1.08328	0.762719	1.53858	0.654959	0.813591	0.471634	1.40348	0.458351
LEAP2	mRNA	0.0113297	0.0448665	0.249256	0.682064	0.506284	0.918874	0.0118552	0.69732	0.489344	0.993689	0.0460391	0.720768	0.41152	1.26241	0.252173
LGALS2	mRNA	0.652048	0.208343	0.403607	1.06977	0.797159	1.4356	0.653146	1.25135	0.881111	1.77716	0.210277	0.792095	0.458467	1.3685	0.403456
LIPC	mRNA	0.66451	0.55905	0.476361	0.936896	0.698077	1.25742	0.66415	0.901103	0.635011	1.2787	0.559763	1.21858	0.705191	2.10571	0.478714
LMO1	mRNA	0.30632	0.958778	0.221849	1.16577	0.868206	1.56532	0.307687	0.99073	0.698465	1.40529	0.958351	1.40554	0.810675	2.43691	0.225337
LRAT	mRNA	0.721381	0.524481	0.119696	1.05538	0.786166	1.41677	0.7198	0.892604	0.628202	1.26829	0.526141	1.54171	0.891001	2.66764	0.121755
LRRC4B	mRNA	0.249437	0.271624	0.801782	1.18816	0.885287	1.59465	0.250802	1.21619	0.856799	1.72633	0.273436	1.07378	0.616496	1.87027	0.801461
LRRN3	mRNA	0.314821	0.0821933	0.315424	1.16343	0.865709	1.56353	0.315499	1.36525	0.959413	1.94276	0.0836665	0.75787	0.439385	1.30721	0.318856
LRRTM2	mRNA	0.852503	0.842481	0.330866	1.02827	0.766363	1.3797	0.852532	1.0361	0.730472	1.4696	0.842377	0.763389	0.442133	1.31807	0.33259
LTF	mRNA	0.114823	0.185582	0.480853	1.26702	0.943188	1.70203	0.116044	1.26672	0.891715	1.79943	0.186803	1.21706	0.702385	2.10886	0.483678
LTO1	mRNA	0.0686501	0.10332	0.528956	0.759114	0.563675	1.02232	0.0695736	0.745313	0.522646	1.06284	0.104503	0.838796	0.484045	1.45354	0.530866
LYVE1	mRNA	0.163686	0.202816	0.1925	1.23324	0.917262	1.65808	0.165087	1.25552	0.883557	1.78407	0.204305	1.43803	0.828963	2.4946	0.19616
LYZ	mRNA	0.698261	0.818959	0.848681	0.943163	0.702412	1.26643	0.697161	0.959443	0.675551	1.36264	0.817075	0.948033	0.548724	1.63792	0.848298
MAB21L1	mRNA	0.770534	0.889358	0.391574	1.04478	0.778431	1.40226	0.770469	1.02534	0.72231	1.45551	0.888643	1.2708	0.734067	2.19997	0.392068
MAB21L3	mRNA	0.102843	0.078528	0.910684	1.27781	0.951254	1.71648	0.103502	1.36938	0.963524	1.94618	0.0796339	1.03062	0.595368	1.78407	0.914212
MACROD2	mRNA	0.113642	0.0961277	0.8828	0.78846	0.58691	1.05922	0.114566	0.743285	0.523224	1.0559	0.0976556	1.04196	0.603284	1.79962	0.882797
MAGEA8	mRNA	0.613242	0.443318	0.749196	0.927072	0.690838	1.24409	0.613834	0.872492	0.615073	1.23765	0.444453	0.91365	0.527422	1.58271	0.747342
MAGEB2	mRNA	0.398061	0.30057	0.516063	0.880548	0.655467	1.18292	0.398313	0.830558	0.584226	1.18075	0.30098	0.83224	0.478403	1.44778	0.515647
MAL	mRNA	0.914197	0.693288	0.445864	0.983891	0.733108	1.32046	0.913845	1.07295	0.756133	1.5225	0.693325	0.805454	0.460695	1.40821	0.447839
MAPK12	mRNA	0.0260536	0.102002	0.325523	1.40025	1.03949	1.88622	0.0267729	1.34312	0.941867	1.91531	0.103265	1.31319	0.760181	2.2685	0.328627
MAPK4	mRNA	0.26882	0.560485	0.750467	1.18079	0.879275	1.58569	0.269279	1.10924	0.781768	1.57389	0.561378	1.09527	0.627911	1.9105	0.748515
MASP1	mRNA	0.594042	0.711704	0.560033	1.083	0.807154	1.45312	0.594996	1.06798	0.752863	1.515	0.712354	1.17554	0.679591	2.03342	0.562959
ME1	mRNA	0.354078	0.751244	0.592367	1.14948	0.856045	1.54351	0.354235	1.05848	0.74537	1.50311	0.750782	1.16023	0.671974	2.00326	0.593787
MEDAG	mRNA	0.0886501	0.095302	0.932305	1.29379	0.960686	1.74238	0.0899003	1.35155	0.947249	1.92841	0.0966801	1.0221	0.591982	1.76473	0.937466
MEOX1	mRNA	0.163821	0.105697	0.895885	1.23241	0.917677	1.65509	0.164839	1.33459	0.939356	1.89613	0.107213	0.963991	0.557904	1.66566	0.895432
MET	mRNA	0.683747	0.775136	0.344296	1.06283	0.792063	1.42615	0.684638	1.0521	0.74177	1.49227	0.775769	1.29917	0.751778	2.24513	0.348378
MEX3A	mRNA	0.422251	0.41351	0.302782	0.886436	0.660199	1.1902	0.422657	0.864268	0.608872	1.22679	0.414358	0.750509	0.433607	1.29902	0.305192
MMP23B	mRNA	0.297983	0.586305	0.300542	1.16996	0.869885	1.57355	0.299213	1.10311	0.774583	1.57099	0.586425	1.33292	0.769866	2.30777	0.304835
MS4A15	mRNA	0.202244	0.0713925	0.745624	1.21077	0.901971	1.6253	0.202951	1.37935	0.970959	1.95952	0.0725781	0.912747	0.525648	1.58491	0.745733
MS4A8	mRNA	0.0594893	0.01942	0.532504	0.751266	0.557433	1.0125	0.0603256	0.653232	0.455774	0.936238	0.0204071	1.19083	0.689351	2.05711	0.531185
MSI1	mRNA	0.615598	0.633811	0.989572	0.927247	0.691061	1.24415	0.614551	0.918423	0.647561	1.30258	0.633146	0.996148	0.576607	1.72095	0.988962
MT1M	mRNA	0.206149	0.0890706	0.605785	1.20905	0.899973	1.62428	0.207553	1.35574	0.953098	1.92849	0.090491	0.862447	0.4947	1.50357	0.601789
MT1X	mRNA	0.138153	0.133224	0.39231	1.25058	0.93013	1.68142	0.138754	1.31092	0.919805	1.86834	0.134241	1.26712	0.733702	2.18835	0.395745
MTTP	mRNA	0.924292	0.346756	0.372315	1.01454	0.754066	1.365	0.924014	1.18438	0.832025	1.68597	0.347583	0.775693	0.443319	1.35726	0.373551
MYEF2	mRNA	0.773772	0.848352	0.557989	1.04423	0.777826	1.40187	0.773351	1.03499	0.729431	1.46855	0.847226	1.18074	0.677577	2.05754	0.557652
MYL11	mRNA	0.140959	0.372469	0.787339	0.801307	0.596269	1.07685	0.141837	0.852653	0.600403	1.21088	0.373069	0.928522	0.538475	1.6011	0.789639
MYLK3	mRNA	0.744663	0.697619	0.31305	1.04988	0.7824	1.40881	0.745603	1.07163	0.755654	1.51974	0.697912	1.32882	0.76365	2.31228	0.314457
MYLK4	mRNA	0.55574	0.393321	0.526608	0.915446	0.681958	1.22887	0.556483	0.858299	0.60429	1.21908	0.393381	0.839225	0.485652	1.45021	0.529964
MYO15A	mRNA	0.342149	0.268208	0.825878	0.866947	0.645205	1.1649	0.343482	0.819616	0.575824	1.16662	0.269428	0.942224	0.545902	1.62627	0.830772
MYO7B	mRNA	0.37626	0.177462	0.322924	1.14192	0.850799	1.53267	0.376762	1.272	0.895659	1.80648	0.178854	0.759146	0.438969	1.31285	0.324129
NBPF4	mRNA	0.662046	0.749907	0.944859	0.936645	0.697638	1.25753	0.663238	0.94493	0.665874	1.34093	0.751095	1.01923	0.58851	1.76519	0.9458
NBPF6	mRNA	0.751572	0.725939	0.66735	1.04884	0.781513	1.40761	0.750726	0.939687	0.662174	1.33351	0.72758	1.12751	0.652183	1.94928	0.667424
NDNF	mRNA	0.324859	0.283049	0.703584	1.15963	0.863415	1.55746	0.32506	1.21143	0.853189	1.7201	0.283572	0.899948	0.521226	1.55385	0.705193
NELL1	mRNA	0.997843	0.455947	0.30833	0.999682	0.744661	1.34204	0.998312	1.14283	0.805139	1.62215	0.454996	0.752616	0.434466	1.30374	0.310666
NEURL1	mRNA	0.272861	0.255345	0.904735	1.17909	0.878145	1.58318	0.273195	1.22493	0.862834	1.73898	0.256459	0.967247	0.554442	1.6874	0.906632
NEXMIF	mRNA	0.00326515	0.00841852	0.238756	1.56012	1.15715	2.10342	0.0035296	1.60715	1.12545	2.29503	0.00905049	1.39573	0.799192	2.43753	0.24118
NGF	mRNA	0.0201422	0.00490923	0.981636	1.4175	1.05458	1.9053	0.0207656	1.65219	1.16012	2.35296	0.00538049	1.00678	0.582601	1.73978	0.980694
NHERF4	mRNA	0.00891721	0.0753343	0.730214	0.672177	0.498207	0.906896	0.00933499	0.725502	0.50867	1.03476	0.0765	0.908205	0.524774	1.57179	0.730801
NHLH1	mRNA	0.973323	0.778676	0.734798	0.994924	0.74137	1.33519	0.972952	1.05143	0.7412	1.4915	0.778612	0.90986	0.527409	1.56964	0.73421
NKAIN1	mRNA	0.413503	0.586695	0.70774	1.13039	0.842299	1.51703	0.414162	1.10167	0.776685	1.56265	0.587164	1.11111	0.641532	1.92442	0.706929
NME5	mRNA	0.816427	0.554308	0.216627	1.03529	0.771631	1.38905	0.817091	0.899819	0.634092	1.2769	0.554424	1.41211	0.813969	2.44978	0.219558
NMUR1	mRNA	0.96516	0.896802	0.80624	0.993444	0.739254	1.33504	0.965205	0.976813	0.687785	1.3873	0.89572	1.07218	0.618601	1.85832	0.803859
NODAL	mRNA	0.752286	0.6738	0.814852	1.04875	0.781399	1.40756	0.751235	1.07814	0.759882	1.5297	0.673355	1.06818	0.618646	1.84436	0.812901
NPTX1	mRNA	0.00103902	0.0312832	0.0686511	1.63802	1.21587	2.20674	0.00117269	1.46848	1.03271	2.08812	0.0324193	1.66688	0.95491	2.90969	0.0722286
NRG1	mRNA	0.0870116	0.324133	0.650827	1.29331	0.962575	1.73768	0.0878455	1.19225	0.840012	1.69218	0.325016	1.13536	0.653762	1.97172	0.652141
NRG4	mRNA	0.426802	0.12125	0.686219	0.887208	0.660014	1.19261	0.427814	0.757194	0.531988	1.07774	0.122509	1.12036	0.646999	1.94006	0.684957
NTRK2	mRNA	0.0175857	0.0441646	0.0546036	1.43118	1.06291	1.92704	0.018179	1.43281	1.00731	2.03806	0.045446	1.73345	0.983323	3.05582	0.0571898
NTS	mRNA	0.804043	0.606077	0.306701	1.03812	0.7736	1.39309	0.80311	1.09693	0.772673	1.55725	0.604835	0.744765	0.422657	1.31235	0.30794
NUGGC	mRNA	0.951059	0.686548	0.375321	0.990764	0.737858	1.33035	0.950796	1.07488	0.756669	1.5269	0.686829	0.780857	0.451324	1.351	0.376485
NXPH2	mRNA	0.291427	0.328327	0.528473	0.853318	0.635346	1.14607	0.291869	0.839986	0.591851	1.19215	0.329009	0.83882	0.484813	1.45132	0.529767
ODAM	mRNA	0.44062	0.712596	0.18305	0.890682	0.663642	1.19539	0.440621	1.06787	0.752856	1.51469	0.712726	0.68809	0.395934	1.19582	0.184913
OLFM1	mRNA	0.237207	0.197209	0.586436	1.19402	0.889316	1.60313	0.238139	1.25861	0.886253	1.78742	0.198705	1.164	0.673338	2.0122	0.586597
OMG	mRNA	0.265	0.306728	0.365817	0.84557	0.629475	1.13585	0.265264	0.83299	0.58691	1.18225	0.30637	0.772561	0.440305	1.35554	0.368361
ONECUT2	mRNA	0.930599	0.759045	0.435628	1.01326	0.755165	1.35957	0.930014	0.94689	0.667434	1.34336	0.759736	1.24276	0.720372	2.14395	0.43472
OOEP	mRNA	0.229045	0.353924	0.661279	1.19799	0.891949	1.60904	0.230039	1.17977	0.831214	1.67447	0.35482	1.13061	0.65514	1.95117	0.659252
OSGIN1	mRNA	0.780856	0.293838	0.628927	0.959292	0.714767	1.28747	0.7819	0.828942	0.583579	1.17747	0.294784	1.14512	0.662293	1.97994	0.62763
P2RY1	mRNA	0.0537036	0.0724294	0.437217	1.33629	0.994653	1.79526	0.0543032	1.37856	0.970118	1.95896	0.0733293	1.24211	0.719236	2.14511	0.436709
PAPPA2	mRNA	0.372565	0.150372	0.884343	1.14356	0.851013	1.53668	0.373541	1.29304	0.91	1.83732	0.151622	1.04085	0.596695	1.81563	0.887828
PCDH10	mRNA	6.40191e-05	0.0268955	0.000174744	1.84097	1.35864	2.49452	8.24026e-05	1.48972	1.0443	2.12513	0.0278677	2.94719	1.63141	5.32418	0.000340867
PCDH15	mRNA	0.115598	0.216606	0.690715	1.26654	0.943104	1.70091	0.116269	1.2471	0.878341	1.77067	0.216948	1.11828	0.646675	1.9338	0.689122
PCDHA7	mRNA	0.851629	0.425681	0.486361	0.972486	0.724759	1.30489	0.852452	0.867563	0.611354	1.23115	0.426297	1.21393	0.703002	2.0962	0.486684
PCDHB2	mRNA	0.0290241	0.126256	0.102144	1.38918	1.03289	1.86838	0.0297035	1.31476	0.924965	1.86881	0.127196	1.57815	0.908694	2.74082	0.105226
PCDHB7	mRNA	0.00381947	0.165707	0.00124288	1.54974	1.14906	2.09014	0.00409972	1.2822	0.901472	1.82374	0.166685	2.53995	1.41499	4.55928	0.00179032
PCDHGA9	mRNA	0.00849278	0.00649195	0.684412	1.48952	1.10486	2.00809	0.00894137	1.63724	1.14381	2.34353	0.00705404	1.11996	0.647944	1.93583	0.684917
PCDHGC5	mRNA	0.116641	0.417002	0.626504	1.26561	0.942338	1.69978	0.117506	1.15586	0.81443	1.64042	0.417441	1.14701	0.658469	1.99802	0.628113
PCOLCE	mRNA	0.227081	0.118197	0.378123	1.20015	0.892201	1.61439	0.227814	1.3252	0.929689	1.88897	0.119499	0.78187	0.452157	1.35201	0.378513
PCOLCE2	mRNA	0.110488	0.0830403	0.956923	1.27139	0.945851	1.70896	0.111588	1.36697	0.958466	1.94958	0.0843838	1.01565	0.587847	1.75478	0.955618
PGLYRP2	mRNA	0.240699	0.863333	0.143754	0.83822	0.624141	1.12573	0.24084	0.969568	0.683108	1.37615	0.862675	0.662514	0.380182	1.15451	0.146235
PHACTR3	mRNA	0.51317	0.915555	0.177962	1.10304	0.822032	1.48012	0.513302	1.01924	0.718592	1.44566	0.914913	1.45506	0.840089	2.52023	0.180815
PHOSPHO1	mRNA	0.61221	0.983987	0.462498	0.926862	0.690827	1.24354	0.612521	0.996452	0.70254	1.41332	0.984099	0.812769	0.466343	1.41654	0.464521
PI16	mRNA	0.468649	0.138631	0.168657	1.1149	0.830827	1.4961	0.468546	1.30243	0.917172	1.84953	0.139734	0.676036	0.386095	1.18371	0.170724
PIEZO2	mRNA	0.135147	0.209766	0.50172	1.25203	0.931586	1.6827	0.13618	1.25081	0.880776	1.77631	0.211088	1.20626	0.696424	2.08934	0.503433
PKHD1	mRNA	0.916474	0.659834	0.973576	0.984233	0.73352	1.32064	0.915625	1.08153	0.762512	1.53402	0.660278	0.989943	0.573349	1.70923	0.971063
PLA2G2C	mRNA	0.264719	0.121991	0.667231	0.845579	0.629396	1.13602	0.265516	0.757872	0.532719	1.07819	0.123207	0.887186	0.512856	1.53474	0.668595
PNMT	mRNA	0.0716703	0.112517	0.435908	0.760928	0.564834	1.0251	0.0723428	0.751882	0.528053	1.07059	0.113719	0.801595	0.459873	1.39724	0.435338
POU2AF1	mRNA	0.729282	0.877062	0.357026	1.05335	0.784802	1.41379	0.729234	1.02796	0.724626	1.45828	0.877155	0.773262	0.447652	1.33571	0.356509
POU5F1	mRNA	0.00165867	0.00111815	0.971654	0.619395	0.458284	0.837145	0.00183001	0.553697	0.386088	0.79407	0.00131142	0.991574	0.57387	1.71331	0.975808
PPM1N	mRNA	0.0350663	0.11698	0.112754	0.727621	0.540639	0.979271	0.0358858	0.754577	0.529962	1.07439	0.118289	0.644036	0.372033	1.11491	0.116065
PRAC1	mRNA	0.715157	0.371819	0.510223	1.05691	0.784963	1.42308	0.715331	1.17368	0.826138	1.66743	0.371373	0.825072	0.46683	1.45823	0.508122
PRR36	mRNA	0.604989	0.555421	0.639157	0.924954	0.688544	1.24253	0.60444	0.899785	0.633688	1.27762	0.554956	1.14019	0.660278	1.96893	0.637844
PSORS1C2	mRNA	0.947467	0.784776	0.567809	1.00996	0.752153	1.35613	0.947461	1.04996	0.739967	1.48982	0.784784	1.17168	0.678452	2.02349	0.569786
PTPN20	mRNA	0.585158	0.253858	0.125876	0.921438	0.686724	1.23637	0.585434	0.815856	0.574875	1.15785	0.25453	0.646425	0.36816	1.13501	0.128745
PTPRN2	mRNA	0.357319	0.706853	0.337906	1.14807	0.855448	1.5408	0.357626	1.06977	0.752435	1.52094	0.70717	1.31534	0.75112	2.30338	0.337637
PTX3	mRNA	0.207752	0.416854	0.56699	1.20805	0.8995	1.62244	0.209077	1.15551	0.814304	1.63969	0.418215	1.17184	0.678289	2.02451	0.569727
PUDP	mRNA	0.78105	0.596197	0.508184	1.04295	0.7769	1.40012	0.779553	1.09934	0.774893	1.55963	0.595582	1.20334	0.697464	2.07612	0.505934
PVALB	mRNA	0.143143	0.16811	0.585149	0.8016	0.59606	1.07802	0.143464	0.780785	0.548871	1.11069	0.16877	0.858216	0.496607	1.48313	0.583824
PZP	mRNA	0.295669	0.272836	0.590118	0.854388	0.636009	1.14775	0.296041	0.821749	0.578406	1.16747	0.27318	0.860551	0.497623	1.48817	0.590983
QPCT	mRNA	0.00985675	0.0358174	0.777642	0.678827	0.504924	0.912626	0.0103029	0.68771	0.483859	0.977444	0.0368709	1.08179	0.626618	1.8676	0.77779
RAB26	mRNA	0.499276	0.691843	0.356057	0.90359	0.673181	1.21286	0.499654	0.931902	0.656717	1.3224	0.692856	0.773019	0.446486	1.33836	0.357933
RAPSN	mRNA	0.330791	0.437858	0.425787	0.863768	0.642826	1.16065	0.331244	0.870252	0.612657	1.23615	0.437702	0.801455	0.463451	1.38597	0.428361
RARRES1	mRNA	0.664651	0.310958	0.729577	0.93689	0.698138	1.25729	0.664018	0.834768	0.588249	1.1846	0.311845	1.09954	0.636009	1.90089	0.73405
RASSF9	mRNA	0.000908066	0.0153241	0.142717	1.65172	1.22406	2.22881	0.0010292	1.54638	1.08388	2.20624	0.0162055	1.50732	0.866898	2.62084	0.145973
RBM20	mRNA	0.508398	0.379145	0.660682	1.10453	0.822812	1.48272	0.508092	1.1703	0.8243	1.66154	0.379154	0.881704	0.503705	1.54337	0.659393
RBM24	mRNA	0.00582041	0.0293414	0.15626	1.51777	1.12571	2.04637	0.00620675	1.47848	1.03755	2.1068	0.0304659	1.49586	0.853337	2.62217	0.15967
RBP7	mRNA	0.278869	0.207182	0.482976	1.17633	0.876394	1.57891	0.279516	1.25229	0.882187	1.77765	0.208147	0.822204	0.475533	1.4216	0.483454
RCOR2	mRNA	0.444931	0.527147	0.0242071	1.12191	0.835513	1.50648	0.444293	1.12012	0.788751	1.59071	0.526141	1.89004	1.07736	3.31574	0.0264306
RDH10	mRNA	0.759946	0.64023	0.920233	0.95511	0.711649	1.28186	0.759652	0.919915	0.648248	1.30543	0.640182	1.02822	0.591696	1.78678	0.921377
REG4	mRNA	0.0282234	0.0391349	0.221592	0.7166	0.531364	0.96641	0.028968	0.68787	0.480971	0.983771	0.0404004	0.709785	0.40878	1.23243	0.223361
RGMA	mRNA	0.000438661	8.28478e-06	0.472229	1.70044	1.26052	2.29388	0.000509227	2.23967	1.5564	3.22291	1.40986e-05	1.22565	0.70256	2.1382	0.473602
RGS13	mRNA	0.307815	0.319896	0.807453	1.16622	0.867619	1.56759	0.308211	1.19451	0.841054	1.69652	0.32073	1.07073	0.619512	1.85058	0.806612
RHOXF1	mRNA	0.0035885	0.00190372	0.630684	0.644508	0.478418	0.86826	0.00386334	0.569529	0.397357	0.816301	0.00217562	0.872951	0.500763	1.52176	0.631791
RIMBP2	mRNA	0.87086	0.713325	0.815036	0.975741	0.726145	1.31113	0.870581	1.06814	0.752082	1.51701	0.712681	1.06606	0.616255	1.84416	0.819057
RNF212	mRNA	0.37326	0.341247	0.776599	1.14341	0.850939	1.5364	0.373946	1.18512	0.834616	1.68282	0.342404	0.9224	0.527897	1.61172	0.776648
RORB	mRNA	0.0954782	0.238438	0.494353	1.28703	0.955791	1.73307	0.09648	1.23519	0.868812	1.75608	0.239341	1.2139	0.693953	2.12343	0.49687
RTN4RL1	mRNA	0.484201	0.869334	0.225176	1.11082	0.827515	1.49111	0.484155	1.02981	0.725937	1.46088	0.86922	1.40206	0.81119	2.42333	0.226095
RYR1	mRNA	0.671017	0.622552	0.402071	0.938369	0.699347	1.25908	0.671504	0.915882	0.64541	1.2997	0.622678	0.792761	0.458884	1.36956	0.405097
S100B	mRNA	0.521731	0.711183	0.592595	1.1006	0.820156	1.47694	0.52296	1.06801	0.753043	1.51472	0.712074	0.861123	0.498604	1.48722	0.591742
SALL1	mRNA	0.474611	0.574841	0.678275	1.11305	0.82936	1.49377	0.475529	1.10503	0.778962	1.5676	0.575591	0.890218	0.513601	1.543	0.678584
SAMD5	mRNA	0.863828	0.737689	0.895317	1.02621	0.764242	1.37798	0.863389	1.06164	0.748156	1.50648	0.737619	0.964992	0.556156	1.67437	0.899143
SBK1	mRNA	0.10619	0.160275	0.164091	0.784252	0.583647	1.05381	0.106898	0.77815	0.54774	1.10548	0.161452	0.679145	0.391815	1.17718	0.167979
SCARA5	mRNA	0.253916	0.154268	0.851514	1.18692	0.884069	1.59352	0.254222	1.28931	0.908191	1.83036	0.155217	0.948639	0.544281	1.6534	0.852429
SCGB3A1	mRNA	0.181889	0.429096	0.141273	1.22142	0.910119	1.63919	0.182683	1.15134	0.811713	1.63306	0.429393	1.52057	0.866357	2.66881	0.144244
SCN2B	mRNA	0.00521624	0.000667461	0.717879	1.52403	1.13139	2.05294	0.00556826	1.85014	1.29075	2.65195	0.000809795	1.10516	0.639976	1.90846	0.719802
SCN4B	mRNA	0.00208599	0.0175898	0.286089	1.59001	1.18036	2.14184	0.0022816	1.52867	1.07412	2.17558	0.0184168	1.35423	0.774161	2.36892	0.287867
SCTR	mRNA	0.326354	0.57115	0.648768	0.862808	0.642124	1.15934	0.327555	0.903823	0.636054	1.28432	0.572681	0.879719	0.503408	1.53733	0.652727
SELL	mRNA	0.407683	0.842591	0.00735897	0.882959	0.657707	1.18535	0.407454	1.03587	0.729756	1.47039	0.843672	0.469918	0.267368	0.825916	0.0086713
SEMA5A	mRNA	0.176595	0.313942	0.228327	0.816	0.607308	1.09641	0.177246	0.835215	0.58783	1.18671	0.315005	0.714376	0.412249	1.23792	0.230491
SEMG1	mRNA	0.0277967	0.281888	0.467607	0.718202	0.534048	0.965856	0.0285363	0.825485	0.581463	1.17191	0.283408	0.802297	0.441754	1.4571	0.469363
SERPINA5	mRNA	0.712029	0.518095	0.316201	1.0569	0.787529	1.4184	0.712375	1.12187	0.790961	1.59123	0.518985	0.754671	0.435188	1.30869	0.31627
SERPINA6	mRNA	0.586666	0.786755	0.408411	0.921466	0.686566	1.23673	0.585911	0.952561	0.671438	1.35139	0.785335	0.794124	0.459479	1.3725	0.408943
SERPINE2	mRNA	0.0104666	0.0129689	0.890032	1.47118	1.09247	1.98117	0.0110074	1.56283	1.09556	2.22941	0.0137567	1.03804	0.601004	1.79289	0.89347
SERPINI1	mRNA	0.477491	0.200046	0.658381	1.11264	0.829091	1.49316	0.476972	1.25724	0.885322	1.7854	0.200789	0.884487	0.511325	1.52998	0.660644
SFRP1	mRNA	0.029925	0.0267124	0.434151	1.39163	1.03124	1.87796	0.0306815	1.49314	1.04473	2.13401	0.0277937	1.24876	0.714037	2.18393	0.436
SGK2	mRNA	0.00837079	0.000894811	0.439183	0.671552	0.498555	0.904578	0.00879609	0.548809	0.383205	0.78598	0.00105981	1.23992	0.718687	2.1392	0.439609
SHISA9	mRNA	0.291661	0.212432	0.712631	1.17179	0.87252	1.57371	0.292041	1.24978	0.879867	1.77522	0.213045	0.902649	0.521553	1.56221	0.714384
SHOX2	mRNA	0.147457	0.356822	0.176251	1.24506	0.924791	1.67624	0.148554	1.18025	0.828943	1.68044	0.35793	1.46083	0.840537	2.53887	0.178952
SIGLEC14	mRNA	0.809121	0.420685	0.470226	1.03685	0.771549	1.39338	0.810329	0.865245	0.608898	1.22952	0.419429	1.22296	0.70679	2.11607	0.47184
SKOR1	mRNA	0.953015	0.611381	0.613706	0.991265	0.738302	1.3309	0.953456	0.91321	0.643081	1.29681	0.611866	1.15318	0.666222	1.99607	0.610647
SLC10A4	mRNA	0.508444	0.888227	0.191082	0.905129	0.673749	1.21597	0.508116	0.975155	0.687235	1.3837	0.887933	0.692176	0.396682	1.20779	0.195208
SLC16A7	mRNA	0.484879	0.6566	0.718239	1.11071	0.827557	1.49075	0.48434	1.08277	0.763313	1.53593	0.655714	1.10962	0.63465	1.94005	0.715184
SLC17A7	mRNA	0.17174	0.0879236	0.851179	1.22882	0.914082	1.65193	0.172275	1.35757	0.954407	1.93103	0.0890506	0.948383	0.544097	1.65307	0.851702
SLC19A3	mRNA	0.0488384	0.170909	0.332129	1.34446	1.00058	1.80653	0.0495448	1.2767	0.899355	1.81238	0.171759	1.31675	0.754646	2.29755	0.332625
SLC1A7	mRNA	0.0827746	0.0492704	0.938087	0.770525	0.573634	1.035	0.0833591	0.703868	0.495213	1.00044	0.0502826	1.02076	0.59099	1.76306	0.941254
SLC22A1	mRNA	0.188226	0.26428	0.180284	0.820456	0.610712	1.10224	0.188922	0.818894	0.576267	1.16368	0.265077	0.688365	0.397328	1.19258	0.182905
SLC2A14	mRNA	0.106139	0.0269942	0.688832	1.27507	0.949186	1.71283	0.106596	1.48583	1.04389	2.11486	0.0279129	0.894501	0.517239	1.54693	0.689945
SLC30A3	mRNA	0.0437381	0.0178043	0.775833	1.35866	1.0077	1.83186	0.0443968	1.53803	1.07457	2.20139	0.0186184	0.92383	0.530024	1.61023	0.779871
SLC35F4	mRNA	0.93804	0.829361	0.350401	1.01164	0.753884	1.35753	0.938504	0.962301	0.678206	1.3654	0.829556	1.29741	0.749815	2.24492	0.351986
SLC36A2	mRNA	0.320807	0.150565	0.70216	0.861103	0.640944	1.15689	0.320884	0.772641	0.543001	1.0994	0.151747	1.11112	0.64441	1.91586	0.704616
SLC38A11	mRNA	0.0583378	0.0566831	0.216584	1.32853	0.988917	1.78478	0.0592943	1.40487	0.98862	1.99638	0.0579391	1.41391	0.813315	2.45802	0.219592
SLC38A3	mRNA	0.604237	0.668445	0.815998	1.08122	0.805714	1.45094	0.602778	1.07988	0.760963	1.53245	0.666954	0.938068	0.540793	1.62719	0.82003
SLC39A5	mRNA	0.0547458	0.0103435	0.683336	0.748844	0.5568	1.00713	0.0557431	0.629153	0.44003	0.89956	0.0110767	0.891638	0.511659	1.5538	0.685655
SLC47A1	mRNA	0.4444	0.833235	0.95704	1.12201	0.835145	1.50741	0.444762	1.03834	0.731536	1.47381	0.83325	1.01637	0.582616	1.77307	0.954379
SLC47A2	mRNA	0.891173	0.451535	0.824166	0.979947	0.730291	1.31495	0.892596	0.874359	0.61597	1.24114	0.452499	1.06514	0.61617	1.84126	0.821208
SLC4A9	mRNA	0.50692	0.627338	0.653432	0.905178	0.673994	1.21566	0.507903	0.916903	0.64568	1.30206	0.62778	0.882471	0.509024	1.5299	0.656052
SLC6A20	mRNA	0.0132259	0.0176	0.573937	1.45868	1.08009	1.96997	0.0137955	1.53385	1.07445	2.18967	0.0185025	1.17486	0.667398	2.06817	0.576492
SLC7A11	mRNA	0.158317	0.102443	0.684804	1.23597	0.920686	1.65923	0.158534	1.33802	0.942532	1.89946	0.10333	0.893953	0.518007	1.54274	0.687195
SLFN13	mRNA	0.793254	0.358961	0.0939277	0.961055	0.71552	1.29085	0.791852	0.848723	0.598233	1.2041	0.358005	1.60803	0.917247	2.81903	0.0972322
SLITRK4	mRNA	0.0528818	0.15716	0.187804	1.34113	0.995491	1.80678	0.0535721	1.28987	0.906085	1.83621	0.157754	1.4593	0.829909	2.56601	0.189336
SMIM24	mRNA	0.0594862	0.229601	0.034766	0.752422	0.559252	1.01232	0.0602253	0.805616	0.565778	1.14712	0.230618	0.550706	0.31403	0.965759	0.0373815
SNCA	mRNA	0.0978986	0.0216322	0.320483	1.28169	0.954472	1.72108	0.098908	1.5095	1.05965	2.15032	0.0225527	0.755789	0.434648	1.31421	0.321212
SOX10	mRNA	0.0602962	0.119055	0.254757	1.32604	0.986734	1.78203	0.0612845	1.32116	0.929715	1.87742	0.120304	1.37376	0.792922	2.38006	0.257427
SOX11	mRNA	0.335998	0.202875	0.575853	1.15562	0.860393	1.55214	0.336574	1.2568	0.883438	1.78795	0.203765	0.855405	0.494686	1.47916	0.576191
SOX8	mRNA	0.552683	0.393404	0.70317	1.09281	0.814267	1.46664	0.554352	1.16394	0.820452	1.65123	0.39486	0.896168	0.5131	1.56522	0.700008
SP5	mRNA	0.518624	0.632564	0.997032	1.10158	0.820808	1.4784	0.51924	1.0886	0.767234	1.54458	0.634357	0.999895	0.57906	1.72657	0.999698
SPAAR	mRNA	0.798989	0.999717	0.891806	1.03905	0.773889	1.39506	0.798856	0.999951	0.704313	1.41968	0.999782	0.963297	0.558081	1.66273	0.893189
SPDYC	mRNA	0.628522	0.278854	0.459339	1.07558	0.801175	1.44398	0.627769	1.21364	0.854715	1.72329	0.279072	1.23073	0.709198	2.13579	0.460399
SPEF1	mRNA	0.0737725	0.359184	0.0894418	0.764171	0.568563	1.02708	0.074602	0.849205	0.59845	1.20503	0.359955	0.612909	0.346408	1.08444	0.0926555
SPMAP2	mRNA	0.104394	0.266671	0.156695	1.27633	0.950262	1.71428	0.105009	1.21913	0.859101	1.73003	0.267196	1.49094	0.855369	2.59877	0.158859
SPMIP5	mRNA	0.35462	0.417857	0.868318	0.86954	0.646819	1.16895	0.354466	0.864493	0.607476	1.23025	0.418582	0.95398	0.551875	1.64907	0.866021
SPTSSB	mRNA	0.123196	0.31515	0.651877	0.792867	0.589852	1.06575	0.124048	0.835335	0.587532	1.18765	0.316287	0.881289	0.507503	1.53038	0.653575
ST8SIA2	mRNA	0.232463	0.142549	0.799946	1.19736	0.890564	1.60984	0.233027	1.30033	0.91431	1.84932	0.14389	0.93099	0.534151	1.62265	0.800833
ST8SIA5	mRNA	0.543147	0.385361	0.367862	0.91279	0.680077	1.22513	0.543381	0.856206	0.602621	1.2165	0.386303	0.775874	0.445208	1.35213	0.370544
STAG3	mRNA	0.0473347	0.0413139	0.162592	0.742291	0.552289	0.997658	0.0482066	0.695142	0.489176	0.987829	0.0425291	0.671342	0.382522	1.17823	0.164989
STC2	mRNA	0.0465154	0.367392	0.191185	1.35035	1.00357	1.81696	0.0473052	1.17597	0.826513	1.67318	0.367618	1.4422	0.829869	2.50634	0.194074
STXBP5L	mRNA	0.017555	0.0686081	0.256551	1.4308	1.0631	1.92566	0.0180895	1.38689	0.974146	1.97452	0.0695749	1.37483	0.792814	2.3841	0.257052
SULT1E1	mRNA	0.242909	0.856698	0.104002	0.839198	0.625014	1.12678	0.243591	0.968375	0.682694	1.3736	0.857009	0.632807	0.363111	1.10282	0.106383
SYCP2	mRNA	0.645857	0.623603	0.821003	1.07144	0.798217	1.4382	0.645907	1.09164	0.768891	1.54986	0.623906	1.06772	0.617571	1.846	0.814527
SYN2	mRNA	0.225066	0.580747	0.268972	0.833099	0.619898	1.11963	0.225984	0.906049	0.63819	1.28633	0.581095	0.732881	0.420733	1.27662	0.272409
SYNPO2L	mRNA	0.932568	0.202258	0.090672	1.01279	0.754625	1.35926	0.932558	1.25643	0.883858	1.78605	0.20336	0.623798	0.359351	1.08285	0.0935178
SYT13	mRNA	0.955857	0.904246	0.98869	1.00846	0.751333	1.35359	0.955247	1.02192	0.720316	1.44982	0.903269	1.00452	0.58125	1.73601	0.987118
SYT3	mRNA	0.922979	0.8344	0.872809	0.985465	0.733668	1.32368	0.922519	1.03789	0.731489	1.47263	0.834963	0.954477	0.547437	1.66417	0.869521
SYT7	mRNA	0.372597	0.447557	0.390865	1.14312	0.851548	1.53452	0.373284	1.14495	0.806873	1.62467	0.44838	1.27161	0.73476	2.20071	0.390543
TAGLN3	mRNA	0.0463722	0.00866811	0.655839	1.34879	1.00357	1.81276	0.0473002	1.60251	1.12332	2.28612	0.00928083	0.883313	0.511303	1.52599	0.656452
TAS1R3	mRNA	0.74264	0.388394	0.456798	1.05054	0.782866	1.40974	0.74247	1.16671	0.821771	1.65645	0.388535	0.810967	0.467816	1.40582	0.45538
TBR1	mRNA	0.649189	0.3537	0.579683	1.07079	0.797888	1.43704	0.648606	1.18013	0.831464	1.675	0.353933	0.856102	0.49373	1.48444	0.580084
TCHH	mRNA	0.00320716	0.00981233	0.171479	1.56408	1.15906	2.11063	0.00344069	1.59263	1.11546	2.27391	0.0104249	1.47904	0.842909	2.59527	0.172473
TFAP2B	mRNA	0.0362018	0.0131016	0.986688	0.728957	0.541523	0.981265	0.037095	0.63879	0.446944	0.912983	0.0139085	1.00627	0.583281	1.73599	0.982087
TGFBI	mRNA	0.0158313	0.111847	0.256619	1.4406	1.06895	1.94146	0.016487	1.33384	0.933929	1.905	0.11317	1.36909	0.792391	2.36551	0.260182
TLL1	mRNA	1.07095e-05	7.61781e-05	0.169706	1.94292	1.43767	2.62572	1.54207e-05	2.03878	1.42205	2.923	0.000106354	1.46575	0.845102	2.54221	0.173523
TLX1	mRNA	0.216951	0.292019	0.525384	0.830583	0.618281	1.11578	0.217742	0.828437	0.58312	1.17696	0.293464	0.838453	0.485268	1.44869	0.527708
TMEM132C	mRNA	0.0260106	0.0115335	0.401525	1.39641	1.03911	1.87657	0.0267993	1.56986	1.10307	2.23419	0.0122504	1.26758	0.726368	2.21205	0.403919
TMEM150C	mRNA	0.0121701	0.1251	0.247408	1.46026	1.08436	1.96647	0.0126543	1.31578	0.925636	1.87038	0.126174	1.39215	0.793585	2.44218	0.248599
TMEM156	mRNA	0.864381	0.649159	0.34001	1.02589	0.764399	1.37684	0.86479	1.08442	0.764224	1.53877	0.649876	0.766734	0.443574	1.32533	0.341467
TMEM200C	mRNA	0.654471	0.283608	0.560067	1.06929	0.796659	1.43522	0.655496	1.2105	0.852788	1.71827	0.285092	0.850393	0.492371	1.46875	0.561075
TMEM255A	mRNA	0.0198573	0.0038827	0.975089	1.42343	1.05605	1.91861	0.0204467	1.68953	1.17881	2.4215	0.00429271	0.991453	0.574375	1.71139	0.975413
TMEM35A	mRNA	0.0120706	0.0184629	0.591041	1.46233	1.08488	1.97108	0.0126004	1.53153	1.07145	2.18916	0.0193546	1.16379	0.66759	2.02879	0.592699
TMEM45A	mRNA	0.0603531	0.116587	0.345331	1.32894	0.986687	1.78992	0.0612364	1.32659	0.931037	1.89019	0.117715	1.30172	0.750111	2.25897	0.348448
TMEM74	mRNA	0.00663739	0.0179285	0.164648	1.5082	1.1186	2.0335	0.00703702	1.52802	1.0728	2.17642	0.0188037	1.48788	0.845906	2.61706	0.167846
TMPRSS6	mRNA	0.00184494	0.00330035	0.0443463	0.625223	0.463971	0.842517	0.00202872	0.588162	0.411119	0.841444	0.00367435	0.563393	0.319527	0.993381	0.0473728
TMSB15A	mRNA	0.904974	0.46437	0.930347	0.982168	0.731681	1.31841	0.904656	0.877685	0.618585	1.24531	0.464824	1.02496	0.58833	1.78563	0.930635
TNFRSF19	mRNA	0.234558	0.21695	0.46815	1.19723	0.888971	1.61239	0.235955	1.24938	0.876388	1.78113	0.218443	1.2251	0.705051	2.12875	0.47139
TNIP3	mRNA	0.764202	0.445717	0.310435	1.04617	0.778806	1.40532	0.76437	1.14632	0.806169	1.62999	0.447054	0.754486	0.436826	1.30315	0.312319
TNN	mRNA	0.0477051	0.048765	0.134907	1.35137	1.00175	1.823	0.0486704	1.43135	0.999941	2.0489	0.0500337	1.5282	0.87078	2.68197	0.139452
TNNI3	mRNA	0.246942	0.431465	0.830834	1.19064	0.886114	1.59983	0.246959	1.1514	0.810267	1.63616	0.431629	1.06218	0.613899	1.83782	0.829244
TPBGL	mRNA	0.325721	0.0537619	0.741111	1.15951	0.862749	1.55835	0.326489	1.41638	0.992666	2.02096	0.0549325	0.909498	0.519874	1.59113	0.739565
TPH1	mRNA	0.00179946	0.00103411	0.138785	0.622953	0.461521	0.84085	0.0019833	0.551832	0.38487	0.791224	0.00122176	0.656659	0.374417	1.15166	0.142277
TPPP2	mRNA	0.529936	0.271427	0.829413	1.09894	0.818796	1.47495	0.529727	1.217	0.857606	1.727	0.271428	1.0611	0.614635	1.83188	0.831415
TPSAB1	mRNA	0.105105	0.124338	0.6701	1.27565	0.949336	1.71413	0.106293	1.31617	0.925865	1.87102	0.125819	1.12582	0.651825	1.94451	0.670799
TRABD2A	mRNA	0.489367	0.46728	0.477152	1.10921	0.826359	1.48886	0.490138	1.13836	0.802339	1.61509	0.467795	1.21849	0.705068	2.10577	0.478959
TREM1	mRNA	0.196348	0.365108	0.46245	1.21462	0.903667	1.63258	0.197519	1.17628	0.827139	1.6728	0.366166	1.2294	0.705335	2.14285	0.466271
TREML2	mRNA	0.398122	0.369507	0.876043	1.13529	0.844986	1.52534	0.399711	1.17365	0.826141	1.66734	0.371408	1.04262	0.604256	1.799	0.880793
TRIM54	mRNA	0.323793	0.0637048	0.522553	0.862098	0.641867	1.15789	0.324169	0.716839	0.503384	1.02081	0.0649182	0.834357	0.477446	1.45808	0.524869
TRPA1	mRNA	0.663783	0.802103	0.546731	0.936584	0.697507	1.25761	0.663058	1.04564	0.736955	1.48361	0.802584	0.843767	0.48605	1.46475	0.546064
TRPC3	mRNA	0.189389	0.18474	0.753304	1.21809	0.906467	1.63684	0.190663	1.26736	0.892065	1.80053	0.186008	1.09087	0.631318	1.88495	0.755269
TRPM5	mRNA	0.100467	0.0755535	0.50824	0.780552	0.58015	1.05018	0.101716	0.72726	0.510904	1.03524	0.0770979	0.831625	0.480631	1.43894	0.509831
TSPAN7	mRNA	0.0942103	0.192051	0.43255	1.28591	0.957257	1.72741	0.0949357	1.26204	0.888995	1.79163	0.192976	1.25323	0.714032	2.19959	0.431608
TTPA	mRNA	0.963662	0.529719	0.127681	1.00702	0.750456	1.35129	0.962835	1.11916	0.788598	1.58829	0.528495	0.65493	0.377672	1.13573	0.131848
UBXN10	mRNA	0.292925	0.11515	0.718642	0.853167	0.634485	1.14722	0.293252	0.754118	0.530274	1.07245	0.116256	1.10842	0.63391	1.93812	0.718057
UGT2B15	mRNA	0.00154031	0.00120569	0.5763	0.618209	0.457827	0.834774	0.00169776	0.557201	0.389104	0.79792	0.00141187	0.853906	0.492431	1.48072	0.573882
UGT2B17	mRNA	0.909148	0.579634	0.123462	0.982743	0.731509	1.32026	0.907998	1.10392	0.777596	1.5672	0.580255	0.642004	0.364711	1.13013	0.124538
UGT2B7	mRNA	0.0153354	0.0137967	0.542716	0.694328	0.516159	0.933997	0.0158945	0.643218	0.451377	0.916593	0.014608	0.842768	0.486817	1.45898	0.541242
UNC5A	mRNA	0.158064	0.497725	0.10435	1.23859	0.919566	1.6683	0.159082	1.13046	0.792888	1.61175	0.498028	1.57255	0.906645	2.72754	0.107137
UNC5CL	mRNA	0.00101853	0.00463711	0.0502077	0.609325	0.452046	0.821323	0.00114521	0.601816	0.421842	0.858575	0.00509277	0.571846	0.324307	1.00833	0.0534423
UNC80	mRNA	0.00492567	0.0536321	0.0486303	1.52858	1.13465	2.05927	0.00525695	1.4125	0.992919	2.00939	0.054797	1.73763	0.997262	3.02764	0.0511379
UPB1	mRNA	0.586261	0.753281	0.170202	0.921214	0.685466	1.23804	0.586344	1.05733	0.745129	1.50035	0.754848	0.677189	0.386958	1.1851	0.172186
VEGFD	mRNA	0.0530741	0.186082	0.232484	0.747479	0.555932	1.00502	0.0540018	0.788951	0.554662	1.1222	0.187284	0.710811	0.403504	1.25216	0.237368
VIT	mRNA	0.19619	0.261689	0.675277	1.21439	0.903961	1.63143	0.197177	1.22172	0.860462	1.73465	0.262837	1.1239	0.64885	1.94676	0.676866
VWA3A	mRNA	0.0143717	0.158006	0.00404124	0.691333	0.513596	0.930579	0.0149117	0.776676	0.546418	1.10396	0.158924	0.431412	0.239294	0.777773	0.00517739
VWA5B1	mRNA	0.30326	0.139041	0.539738	0.855809	0.636202	1.15122	0.303388	0.765566	0.536799	1.09183	0.140227	1.1854	0.687165	2.04487	0.54096
WDR17	mRNA	0.00492186	0.00920795	0.298504	1.52967	1.13494	2.06169	0.00525099	1.59641	1.11916	2.27717	0.00984458	1.34281	0.769196	2.34418	0.29978
WIF1	mRNA	0.380537	0.812348	0.0483119	0.875952	0.65159	1.17757	0.380324	1.04313	0.734717	1.48099	0.81335	0.572164	0.326729	1.00196	0.0508037
WNT10B	mRNA	0.12234	0.71369	0.0195971	0.79266	0.589959	1.06501	0.123063	0.936474	0.659993	1.32878	0.713129	0.511625	0.288494	0.907334	0.0218664
WNT3A	mRNA	0.74538	0.69816	0.436416	1.05004	0.782526	1.40901	0.744828	0.933046	0.657382	1.32431	0.698111	1.24338	0.717662	2.15422	0.437239
XK	mRNA	0.743759	0.603945	0.452287	0.951787	0.709032	1.27766	0.742208	1.09723	0.77163	1.56022	0.605432	0.809163	0.465912	1.4053	0.452125
XPNPEP2	mRNA	0.0373232	0.0191149	0.901824	1.36957	1.01725	1.84392	0.0382009	1.52448	1.06861	2.17481	0.0200142	1.03367	0.59872	1.7846	0.905387
YPEL1	mRNA	0.111117	0.115343	0.907546	0.786866	0.585607	1.05729	0.111755	0.755191	0.531811	1.0724	0.11657	1.03274	0.596983	1.78658	0.908271
ZCCHC12	mRNA	0.605965	0.952075	0.591486	0.92549	0.689449	1.24234	0.606237	0.989227	0.697412	1.40314	0.951571	0.861723	0.499129	1.48772	0.593228
ZFP57	mRNA	0.222865	0.195878	0.614127	1.20093	0.894341	1.61262	0.223424	1.25957	0.887026	1.78857	0.197082	1.15151	0.665831	1.99147	0.613724
ZFX	mRNA	0.685418	0.378337	0.830375	0.941182	0.700997	1.26366	0.686757	0.85485	0.602503	1.21289	0.379587	0.942537	0.546106	1.62674	0.831689
ZNF117	mRNA	0.188907	0.37775	0.448347	1.2185	0.906965	1.63704	0.189591	1.17087	0.824415	1.66293	0.378152	1.23495	0.715057	2.13283	0.449077
ZNF208	mRNA	0.0390252	0.462123	0.0120375	1.36486	1.01452	1.83619	0.0398556	1.14035	0.803096	1.61922	0.462842	2.02627	1.15367	3.55886	0.0139929
ZNF541	mRNA	0.126892	0.0530918	0.872807	0.794256	0.590566	1.0682	0.127607	0.705581	0.494723	1.00631	0.0541945	0.956405	0.554098	1.65081	0.872838
ZNF730	mRNA	0.373985	0.329977	0.101551	0.87526	0.65224	1.17454	0.374596	0.840639	0.592474	1.19275	0.33079	0.629406	0.359592	1.10167	0.105021
ZNF732	mRNA	0.733714	0.971053	0.464529	0.950079	0.707955	1.27501	0.732946	0.993329	0.700186	1.4092	0.970074	1.22614	0.707829	2.124	0.467049
ZNF737	mRNA	0.0848405	0.0702784	0.621015	0.771456	0.573864	1.03708	0.0856489	0.72276	0.507686	1.02895	0.071599	0.870024	0.501087	1.5106	0.620872
ZNF804A	mRNA	0.852162	0.82635	0.850159	1.02812	0.765916	1.38009	0.853516	1.0396	0.732381	1.4757	0.827958	0.947901	0.548548	1.63799	0.847956
ZP1	mRNA	0.256077	0.191442	0.418397	0.842542	0.62647	1.13314	0.257104	0.79043	0.554802	1.12613	0.192834	0.796777	0.458011	1.38611	0.421277
