# Supplementary material for: Integrative microRNA and transcriptome analysis reveals sex-specific molecular divergence in human bladder cancer
Source: Biol Sex Differ. 2026 Jan 23;17:29. doi: 10.1186/s13293-026-00829-5 (PMC12911049; doi:10.1186/s13293-026-00829-5)
Supplement: Supplementary file 7 — Supplementary Material 7: Supplementary Table 6 – Survival-associated TSSB targets validated by miRTarBase and miRWalk [file 13293_2026_829_MOESM7_ESM.xlsx]

## Sheet: miRTarBase_validate
miRTarBase.ID	miRNA	Species..miRNA.	Target.Gene	Target.Gene..Entrez.ID.	Species..Target.Gene.	Experiments	Support.Type	References..PMID.
MIRT559443	hsa-miR-20b-5p	hsa	ARSJ	79642	hsa	PAR-CLIP	Functional MTI (Weak)	21572407
MIRT559443	hsa-miR-20b-5p	hsa	ARSJ	79642	hsa	PAR-CLIP	Functional MTI (Weak)	21572407
MIRT696972	hsa-miR-4728-5p	hsa	CCDC80	151887	hsa	HITS-CLIP	Functional MTI (Weak)	23313552
MIRT696972	hsa-miR-4728-5p	hsa	CCDC80	151887	hsa	HITS-CLIP	Functional MTI (Weak)	23313552
MIRT917805	hsa-miR-4449	hsa	CXCL12	6387	hsa	CLIP-seq	Functional MTI (Weak)	NA
MIRT921072	hsa-miR-1323	hsa	CYP26B1	56603	hsa	CLIP-seq	Functional MTI (Weak)	NA
MIRT921151	hsa-miR-4728-5p	hsa	CYP26B1	56603	hsa	CLIP-seq	Functional MTI (Weak)	NA
MIRT921170	hsa-miR-520a-3p	hsa	CYP26B1	56603	hsa	CLIP-seq	Functional MTI (Weak)	NA
MIRT921151	hsa-miR-4728-5p	hsa	CYP26B1	56603	hsa	CLIP-seq	Functional MTI (Weak)	NA
MIRT2436596	hsa-miR-1270	hsa	CYP26B1	56603	hsa	CLIP-seq	Functional MTI (Weak)	NA
MIRT921072	hsa-miR-1323	hsa	CYP26B1	56603	hsa	CLIP-seq	Functional MTI (Weak)	NA
MIRT921151	hsa-miR-4728-5p	hsa	CYP26B1	56603	hsa	CLIP-seq	Functional MTI (Weak)	NA
MIRT921170	hsa-miR-520a-3p	hsa	CYP26B1	56603	hsa	CLIP-seq	Functional MTI (Weak)	NA
MIRT2436596	hsa-miR-1270	hsa	CYP26B1	56603	hsa	CLIP-seq	Functional MTI (Weak)	NA
MIRT921072	hsa-miR-1323	hsa	CYP26B1	56603	hsa	CLIP-seq	Functional MTI (Weak)	NA
MIRT921151	hsa-miR-4728-5p	hsa	CYP26B1	56603	hsa	CLIP-seq	Functional MTI (Weak)	NA
MIRT921170	hsa-miR-520a-3p	hsa	CYP26B1	56603	hsa	CLIP-seq	Functional MTI (Weak)	NA
MIRT2436596	hsa-miR-1270	hsa	CYP26B1	56603	hsa	CLIP-seq	Functional MTI (Weak)	NA
MIRT921072	hsa-miR-1323	hsa	CYP26B1	56603	hsa	CLIP-seq	Functional MTI (Weak)	NA
MIRT921170	hsa-miR-520a-3p	hsa	CYP26B1	56603	hsa	CLIP-seq	Functional MTI (Weak)	NA
MIRT2208669	hsa-miR-520a-3p	hsa	CYP2W1	54905	hsa	CLIP-seq	Functional MTI (Weak)	NA
MIRT2208672	hsa-miR-520d-3p	hsa	CYP2W1	54905	hsa	CLIP-seq	Functional MTI (Weak)	NA
MIRT2208675	hsa-miR-520h	hsa	CYP2W1	54905	hsa	CLIP-seq	Functional MTI (Weak)	NA
MIRT2528898	hsa-miR-1270	hsa	FAM180A	389558	hsa	CLIP-seq	Functional MTI (Weak)	NA
MIRT2528898	hsa-miR-1270	hsa	FAM180A	389558	hsa	CLIP-seq	Functional MTI (Weak)	NA
MIRT999016	hsa-miR-520d-5p	hsa	FLRT2	23768	hsa	CLIP-seq	Functional MTI (Weak)	NA
MIRT1556399	hsa-miR-4724-5p	hsa	FLRT2	23768	hsa	CLIP-seq	Functional MTI (Weak)	NA
MIRT1996019	hsa-miR-1323	hsa	FLRT2	23768	hsa	CLIP-seq	Functional MTI (Weak)	NA
MIRT2230108	hsa-miR-520h	hsa	FLRT2	23768	hsa	CLIP-seq	Functional MTI (Weak)	NA
MIRT2230108	hsa-miR-520h	hsa	FLRT2	23768	hsa	CLIP-seq	Functional MTI (Weak)	NA
MIRT999016	hsa-miR-520d-5p	hsa	FLRT2	23768	hsa	CLIP-seq	Functional MTI (Weak)	NA
MIRT632838	hsa-miR-4728-5p	hsa	IGF1	3479	hsa	HITS-CLIP	Functional MTI (Weak)	23824327
MIRT632838	hsa-miR-4728-5p	hsa	IGF1	3479	hsa	HITS-CLIP	Functional MTI (Weak)	23824327
MIRT632838	hsa-miR-4728-5p	hsa	IGF1	3479	hsa	HITS-CLIP	Functional MTI (Weak)	23824327
MIRT632838	hsa-miR-4728-5p	hsa	IGF1	3479	hsa	HITS-CLIP	Functional MTI (Weak)	23824327
MIRT2550315	hsa-miR-4724-5p	hsa	IGF1	3479	hsa	CLIP-seq	Functional MTI (Weak)	NA
MIRT2550366	hsa-miR-577	hsa	IGF1	3479	hsa	CLIP-seq	Functional MTI (Weak)	NA
MIRT2550366	hsa-miR-577	hsa	IGF1	3479	hsa	CLIP-seq	Functional MTI (Weak)	NA
MIRT2550315	hsa-miR-4724-5p	hsa	IGF1	3479	hsa	CLIP-seq	Functional MTI (Weak)	NA
MIRT2550366	hsa-miR-577	hsa	IGF1	3479	hsa	CLIP-seq	Functional MTI (Weak)	NA
MIRT619434	hsa-miR-1283	hsa	RASSF9	9182	hsa	HITS-CLIP	Functional MTI (Weak)	23313552
MIRT674901	hsa-miR-4728-5p	hsa	RASSF9	9182	hsa	HITS-CLIP	Functional MTI (Weak)	23824327
MIRT619434	hsa-miR-1283	hsa	RASSF9	9182	hsa	HITS-CLIP	Functional MTI (Weak)	23824327
MIRT619434	hsa-miR-1283	hsa	RASSF9	9182	hsa	HITS-CLIP	Functional MTI (Weak)	23824327
MIRT619434	hsa-miR-1283	hsa	RASSF9	9182	hsa	HITS-CLIP	Functional MTI (Weak)	23313552
MIRT674901	hsa-miR-4728-5p	hsa	RASSF9	9182	hsa	HITS-CLIP	Functional MTI (Weak)	23824327
MIRT619434	hsa-miR-1283	hsa	RASSF9	9182	hsa	HITS-CLIP	Functional MTI (Weak)	23824327
MIRT619434	hsa-miR-1283	hsa	RASSF9	9182	hsa	HITS-CLIP	Functional MTI (Weak)	23824327
MIRT2393680	hsa-miR-4728-5p	hsa	RGMA	56963	hsa	CLIP-seq	Functional MTI (Weak)	NA
MIRT1329914	hsa-miR-4728-5p	hsa	SCN2B	6327	hsa	CLIP-seq	Functional MTI (Weak)	NA
MIRT1329925	hsa-miR-518a-3p	hsa	SCN2B	6327	hsa	CLIP-seq	Functional MTI (Weak)	NA
MIRT1329934	hsa-miR-520a-3p	hsa	SCN2B	6327	hsa	CLIP-seq	Functional MTI (Weak)	NA
MIRT1329938	hsa-miR-520d-3p	hsa	SCN2B	6327	hsa	CLIP-seq	Functional MTI (Weak)	NA
MIRT1329941	hsa-miR-520h	hsa	SCN2B	6327	hsa	CLIP-seq	Functional MTI (Weak)	NA
MIRT1329934	hsa-miR-520a-3p	hsa	SCN2B	6327	hsa	CLIP-seq	Functional MTI (Weak)	NA
MIRT1329938	hsa-miR-520d-3p	hsa	SCN2B	6327	hsa	CLIP-seq	Functional MTI (Weak)	NA
MIRT1329925	hsa-miR-518a-3p	hsa	SCN2B	6327	hsa	CLIP-seq	Functional MTI (Weak)	NA
MIRT1329934	hsa-miR-520a-3p	hsa	SCN2B	6327	hsa	CLIP-seq	Functional MTI (Weak)	NA
MIRT1329938	hsa-miR-520d-3p	hsa	SCN2B	6327	hsa	CLIP-seq	Functional MTI (Weak)	NA
MIRT1329941	hsa-miR-520h	hsa	SCN2B	6327	hsa	CLIP-seq	Functional MTI (Weak)	NA
MIRT448051	hsa-miR-10a-5p	hsa	SFRP1	6422	hsa	PAR-CLIP	Functional MTI (Weak)	22100165
MIRT448051	hsa-miR-10a-5p	hsa	SFRP1	6422	hsa	PAR-CLIP	Functional MTI (Weak)	22100165
MIRT1341926	hsa-miR-4728-3p	hsa	SFRP1	6422	hsa	CLIP-seq	Functional MTI (Weak)	NA
MIRT1375416	hsa-miR-4728-3p	hsa	SNCA	6622	hsa	CLIP-seq	Functional MTI (Weak)	NA

## Sheet: miRWalk_validate
mirnaid	refseqid	genesymbol	duplex	start	end	bindingp	energy	seed	accessibility	au	phylopstem	phylopflank	me	number_of_pairings	binding_region_length	longest_consecutive_pairings	position	validated	TargetScan	miRDB
hsa-miR-20b-5p	NM_024590	ARSJ	CAAAGTGCTCATAGTGCAGGTAG#GCCTGTGTCTGTCCTGGAAAGATGCTAGCAATGGGGGCGCTG#...((((((((((((((((((..#))))))).))))......................))))))).	861	903	0.846154	-18.8	0	4.55715e-05	0.426	0.564728	1.37507	-6.51454	18	42	7	CDS	MIRT559443	1	1
hsa-miR-4728-5p	NM_199511	CCDC80	TGGGAGGGGAGAGGCAGCAAGCA#CGTTGCTGCTGCTTCTTTTTTTTCT#.(((((((((((((((((.((((#.))))))))))))))))))))).	7375	7400	1	-27.6	1	0.0624491	0.632	0	0	-3.79332	21	23	21	3UTR	MIRT696972	0	0
hsa-miR-4728-5p	NM_199511	CCDC80	TGGGAGGGGAGAGGCAGCAAGCA#GCTTGGAGAGCTTCACAAATGCCCCTCCCAC#(((((((((.(((((..(((((.#)))))....))))).......))))))))).	2140	2171	1	-30.2	1	0.103687	0.397	1.79503	1.92255	-5.41313	19	31	9	CDS	MIRT696972	0	0
hsa-miR-4728-5p	NM_199511	CCDC80	TGGGAGGGGAGAGGCAGCAAGCA#GGTTGCTGGTGATCTCTGCTCCTAA#((((((.(((((..((((((.(.#).))))))....))))).)))))).	3166	3191	0.846154	-29.3	0	0.000505662	0.426	0	0	-7.62723	18	25	6	CDS	MIRT696972	0	0
hsa-miR-4728-5p	NM_199511	CCDC80	TGGGAGGGGAGAGGCAGCAAGCA#GCTCGGTCAAGAATGTTGCGTTTCCCTTCGGGGTCCAGCTCTCCCAA#((((((((((((.(((((((((.#)))..........)))))).))))))..............)))))).	1200	1247	0.846154	-28.4	1	0.0065347	0.471	1.14275	0.929048	-5.22671	21	47	6	CDS	MIRT696972	0	0
hsa-miR-4728-5p	NM_199512	CCDC80	TGGGAGGGGAGAGGCAGCAAGCA#CGTTGCTGCTGCTTCTTTTTTTTCT#.(((((((((((((((((.((((#.))))))))))))))))))))).	6778	6803	0.923077	-27.6	1	0.0624491	0.632	0.0298265	-0.14451	-3.79332	21	23	21	3UTR	MIRT696972	0	0
hsa-miR-4728-5p	NM_199512	CCDC80	TGGGAGGGGAGAGGCAGCAAGCA#GCTTGGAGAGCTTCACAAATGCCCCTCCCAC#(((((((((.(((((..(((((.#)))))....))))).......))))))))).	1543	1574	1	-30.2	1	0.103687	0.397	0.148456	0.29365	-5.41313	19	31	9	CDS	MIRT696972	0	0
hsa-miR-4728-5p	NM_199512	CCDC80	TGGGAGGGGAGAGGCAGCAAGCA#GGTTGCTGGTGATCTCTGCTCCTAA#((((((.(((((..((((((.(.#).))))))....))))).)))))).	2569	2594	1	-29.3	0	0.000505662	0.426	0.336189	0.0826122	-7.62723	18	25	6	CDS	MIRT696972	0	0
hsa-miR-4728-5p	NM_199512	CCDC80	TGGGAGGGGAGAGGCAGCAAGCA#GCTCGGTCAAGAATGTTGCGTTTCCCTTCGGGGTCCAGCTCTCCCAA#((((((((((((.(((((((((.#)))..........)))))).))))))..............)))))).	603	650	0.923077	-28.4	1	0.0065347	0.471	0.345428	-0.0872919	-5.22671	21	47	6	CDS	MIRT696972	0	0
hsa-miR-4449	NM_199168	CXCL12	CGTCCCGGGGCTGCGCGAGGCA#GCCTCCTCCAGAATGGAGCTGGCCCTCTCCTGGGGATGT#(((((((((((((.(((((((.#)))))............)))))))))......)))))).	1203	1242	0.923077	-26.8	1	3.07591e-05	0.397	2.80525	1.75622	-4.79441	20	39	9	3UTR		0	0
hsa-miR-4449	NM_199168	CXCL12	CGTCCCGGGGCTGCGCGAGGCA#CCTCTGCTCCCCTGGGGAGT#(.((((((((..(((.((((..#)))))))..)))))))).).	766	786	0.923077	-25.9	1	2.85839e-07	0.412	-0.318781	1.26553	-11.5059	16	20	8	3UTR		0	0
hsa-miR-4449	NM_001178134	CXCL12	CGTCCCGGGGCTGCGCGAGGCA#GCCTCCTCCAGAATGGAGCTGGCCCTCTCCTGGGGATGT#(((((((((((((.(((((((.#)))))............)))))))))......)))))).	472	511	0.923077	-26.8	1	3.07591e-05	0.397	0.279955	0.661199	-4.79441	20	39	9	CDS		0	0
hsa-miR-4449	NM_000609	CXCL12	CGTCCCGGGGCTGCGCGAGGCA#CCTCGCTGCCAGCTCTGTATCAGGACC#.(((((((((((((((((((..#)))))).)).))))))).....)))).	2748	2775	0.846154	-27.8	1	0.00145335	0.382	0	0	-3.79332	19	27	7	3UTR		0	0
hsa-miR-1323	XM_047445120	CYP26B1	TCAAAACTGAGGGGCATTTTCT#TGCCCTTCAGTG#.....(((((((((((......#))))))))))).	494	506	1	-20.2	0	0.00481984	0.368	0	0	-13.6656	11	12	11	CDS		0	1
hsa-miR-1323	NM_001277742	CYP26B1	TCAAAACTGAGGGGCATTTTCT#TGCCCTTCAGTG#.....(((((((((((......#))))))))))).	485	497	0.923077	-20.2	0	0.00481984	0.368	2.63636	1.66904	-13.6656	11	12	11	CDS		0	1
hsa-miR-1323	NM_019885	CYP26B1	TCAAAACTGAGGGGCATTTTCT#TGCCCTTCAGTG#.....(((((((((((......#))))))))))).	710	722	0.923077	-20.2	0	0.00481984	0.368	0.699185	0.162438	-13.6656	11	12	11	CDS		0	1
hsa-miR-4728-5p	XM_047445120	CYP26B1	TGGGAGGGGAGAGGCAGCAAGCA#GCTGCGCGACCTCTCCCACTCCA#..((((((((((((..((.(((.#)))..))..)))))))).)))).	3	26	0.846154	-32.6	1	0.00216052	0.418	0	0	-5.9255	17	23	8	5UTR		0	1
hsa-miR-4728-5p	XM_047445120	CYP26B1	TGGGAGGGGAGAGGCAGCAAGCA#CTTGCCCTCCCTTGCTCCCCCTCCCT#.((((((((.((.((((((((..#))))).......))))))))))))).	1461	1487	0.923077	-27.6	1	0.0395232	0.338	0	0	-6.32496	18	26	13	3UTR		0	1
hsa-miR-4728-5p	XM_047445120	CYP26B1	TGGGAGGGGAGAGGCAGCAAGCA#GCGGGGGCTGCGTCCAACCTGGAGATTGCCCTTCCCT#.((((((((.((.(((((..((.#))....))))).))..............)))))))).	1842	1879	0.923077	-28	1	0.0022917	0.324	0	0	-6.32496	17	37	8	3UTR		0	1
hsa-miR-4728-5p	NM_001277742	CYP26B1	TGGGAGGGGAGAGGCAGCAAGCA#CTTGCCCTCCCTTGCTCCCCCTCCCT#.((((((((.((.((((((((..#))))).......))))))))))))).	1452	1478	0.923077	-27.6	1	0.0395232	0.338	0.305861	0.402847	-6.32496	18	26	13	3UTR		0	1
hsa-miR-4728-5p	NM_001277742	CYP26B1	TGGGAGGGGAGAGGCAGCAAGCA#GCGGGGGCTGCGTCCAACCTGGAGATTGCCCTTCCCT#.((((((((.((.(((((..((.#))....))))).))..............)))))))).	1833	1870	0.923077	-28	1	0.0022917	0.324	0.79358	0.249127	-6.32496	17	37	8	3UTR		0	1
hsa-miR-4728-5p	NM_019885	CYP26B1	TGGGAGGGGAGAGGCAGCAAGCA#CTTGCCCTCCCTTGCTCCCCCTCCCT#.((((((((.((.((((((((..#))))).......))))))))))))).	1677	1703	1	-27.6	1	0.0395232	0.338	-0.219756	0.506755	-6.32496	18	26	13	3UTR		0	1
hsa-miR-4728-5p	NM_019885	CYP26B1	TGGGAGGGGAGAGGCAGCAAGCA#GCGGGGGCTGCGTCCAACCTGGAGATTGCCCTTCCCT#.((((((((.((.(((((..((.#))....))))).))..............)))))))).	2058	2095	0.923077	-28	1	0.0022917	0.324	0.0292846	-0.0909418	-6.32496	17	37	8	3UTR		0	1
hsa-miR-1270	XM_047445120	CYP26B1	CTGGAGATATGGAAGAGCTGTGT#GCGCACTCTTCAGCGTCTCCT#..((((((...((((((.(((((#)))))))))))...)))))).	1749	1770	0.923077	-23.1	1	0.216521	0.294	0	0	-10.0807	17	21	11	3UTR		0	0
hsa-miR-1270	XM_047445120	CYP26B1	CTGGAGATATGGAAGAGCTGTGT#GGCTCTTCTATAGGCTTCTAGA#((((((.((((((((((((....#))))))))))))...)))))).	4299	4321	1	-22.6	0	0.0100239	0.534	0	0	-5.48126	18	22	12	3UTR		0	0
hsa-miR-1270	NM_001277742	CYP26B1	CTGGAGATATGGAAGAGCTGTGT#GCGCACTCTTCAGCGTCTCCT#..((((((...((((((.(((((#)))))))))))...)))))).	1740	1761	0.923077	-23.1	1	0.216521	0.294	0.169549	0.865717	-10.0807	17	21	11	3UTR		0	0
hsa-miR-1270	NM_001277742	CYP26B1	CTGGAGATATGGAAGAGCTGTGT#GGCTCTTCTATAGGCTTCTAGA#((((((.((((((((((((....#))))))))))))...)))))).	4290	4312	0.923077	-22.6	0	0.0100239	0.534	2.7796	2.121	-5.48126	18	22	12	3UTR		0	0
hsa-miR-1270	NM_001277742	CYP26B1	CTGGAGATATGGAAGAGCTGTGT#GCTGCAGGTCTTCTCCAAGATCTTCAGC#((((((((.(((((((.((((((#)).)))).)))..))))..)))))))).	225	253	0.923077	-22.5	1	6.74432e-05	0.397	3.43527	4.52207	-4.99396	21	28	8	CDS		0	0
hsa-miR-1270	NM_019885	CYP26B1	CTGGAGATATGGAAGAGCTGTGT#GCGCACTCTTCAGCGTCTCCT#..((((((...((((((.(((((#)))))))))))...)))))).	1965	1986	0.846154	-23.1	1	0.216521	0.294	-0.139605	-0.248954	-10.0807	17	21	11	3UTR		0	0
hsa-miR-1270	NM_019885	CYP26B1	CTGGAGATATGGAAGAGCTGTGT#GCGCAAGGTCTTCTCCAAGATCTTCAGC#((((((((.(((((((.((((((#))))).).)))..))))..)))))))).	450	478	0.910256	-22.5	1	0.000133959	0.426	4.62915	1.49406	-4.99396	21	28	8	CDS		0	0
hsa-miR-1270	NM_019885	CYP26B1	CTGGAGATATGGAAGAGCTGTGT#GGCTCTTCTATAGGCTTCTAGA#((((((.((((((((((((....#))))))))))))...)))))).	4515	4537	0.923077	-22.6	0	0.0100239	0.534	2.7796	2.121	-5.48126	18	22	12	3UTR		0	0
hsa-miR-520a-3p	NM_017781	CYP2W1	AAAGTGCTTCCCTTTGGACTGT#GCGTCTGTGTTGGGGAGCGCC#...(((((((((..(((((.((#)))))))....))))))))).	1322	1343	0.846154	-20	0	8.40429e-05	0.353	1.19437	1.4795	-8.66051	16	21	9	CDS		0	0
hsa-miR-520d-3p	NM_017781	CYP2W1	AAAGTGCTTCTCTTTGGTGGGT#ATCCAGCGAGGTGGAGGCATC#...(((((((((((((.(((((#))))).))))).)))))))).	352	373	0.846154	-22.5	0	8.01653e-08	0.382	1.62196	1.37842	-6.51454	18	21	8	CDS		0	0
hsa-miR-1270	NM_001369697	FAM180A	CTGGAGATATGGAAGAGCTGTGT#ACGCAGCCTTCAGCCTCCAGC#((((((.....((((.(((((((#)))))))))))...)))))).	60	81	1	-23.7	0	0.000185788	0.397	0	0	-13.1516	17	21	11	5UTR		0	0
hsa-miR-1270	NM_001369697	FAM180A	CTGGAGATATGGAAGAGCTGTGT#AGACAGTTTTTCGCCATGTTGGCCAGG#((((.((((((((((((((((.(#).)))))))))..)))))))..)))).	2204	2231	0.923077	-22.2	0	1.0781e-05	0.559	0	0	-8.05661	21	27	9	3UTR		0	0
hsa-miR-1270	NM_001369697	FAM180A	CTGGAGATATGGAAGAGCTGTGT#ACACAGCTTTGCATCCTGATATTCTCAGG#((((.((((((((((((((((((#))))))))))...)))..))))).)))).	2988	3017	0.923077	-21.6	0	7.56006e-05	0.603	0	0	-8.05661	22	29	10	3UTR		0	0
hsa-miR-1270	NM_205855	FAM180A	CTGGAGATATGGAAGAGCTGTGT#ACGCAGCCTTCAGCCTCCAGC#((((((.....((((.(((((((#)))))))))))...)))))).	60	81	0.923077	-23.7	0	0.000185788	0.397	0.95611	0.245795	-13.1516	17	21	11	5UTR		0	0
hsa-miR-1270	NM_205855	FAM180A	CTGGAGATATGGAAGAGCTGTGT#GCGCAGTCCCTCGTTAGCCTCTTCCAGGCCCTGAGGCACGACTTGATGCGCTCCT#..((((...((((((((((((((#))))))............))))))))........................)))).	677	732	0.846154	-19.7	0	0.00565748	0.368	-0.124722	-0.159238	-9.87071	18	55	8	CDS		0	0
hsa-miR-520d-5p	NM_001346143	FLRT2	CTACAAAGGGAAGCCCTTTC#GGGCTTCCTGTGGA#((((...(((((((((....#))))))))))))).	1549	1563	1	-20.6	0	1.75945e-05	0.485	0	0	-11.5013	13	14	13	CDS		0	1
hsa-miR-520d-5p	NM_001346143	FLRT2	CTACAAAGGGAAGCCCTTTC#GAAGGGGTTAATTCCCATTGG#...(((.(((((((((((((#))))))))...))))).))).	6580	6601	0.846154	-20.1	0	0.00405174	0.618	0	0	-8.05823	16	21	8	3UTR		0	1
hsa-miR-520d-5p	NM_001346143	FLRT2	CTACAAAGGGAAGCCCTTTC#GGCTTCCCTTG#.....((((((((((.....#)))))))))).	17942	17953	1	-19	0	0.0018944	0.5	0	0	-13.8986	10	11	10	3UTR		0	1
hsa-miR-4724-5p	NM_001346143	FLRT2	AACTGAACCAGGAGTGAGCTTCG#TGAAGCTGTCAGAATAAATTCCTGGTGGTCAGA#..(((((((((((((.(((((((#)))))))..........)))))))))..)))).	3349	3382	0.923077	-22	1	0.00110376	0.574	0	0	-5.19005	20	33	9	3UTR		0	1
hsa-miR-4724-5p	NM_001346143	FLRT2	AACTGAACCAGGAGTGAGCTTCG#AGCTCACTGCAACCTCCGCCTCCTGGGTTCAA#...(((((((((((((((((...#))))))).............)))))).)))).	22968	23000	0.846154	-21.6	0	0.00310922	0.426	0	0	-6.51454	17	32	7	3UTR		0	1
hsa-miR-520d-5p	NM_001346144	FLRT2	CTACAAAGGGAAGCCCTTTC#GGGCTTCCTGTGGA#((((...(((((((((....#))))))))))))).	1317	1331	0.846154	-20.6	0	1.75945e-05	0.485	4.72509	4.72274	-11.5013	13	14	13	CDS		0	1
hsa-miR-520d-5p	NM_001346144	FLRT2	CTACAAAGGGAAGCCCTTTC#GAAGGGGTTAATTCCCATTGG#...(((.(((((((((((((#))))))))...))))).))).	6348	6369	0.923077	-20.1	0	0.00405174	0.618	1.82507	0.438344	-8.05823	16	21	8	3UTR		0	1
hsa-miR-4724-5p	NM_001346144	FLRT2	AACTGAACCAGGAGTGAGCTTCG#TGAAGCTGTCAGAATAAATTCCTGGTGGTCAGA#..(((((((((((((.(((((((#)))))))..........)))))))))..)))).	3117	3150	0.846154	-22	1	0.00110376	0.574	1.42192	1.54203	-5.19005	20	33	9	3UTR		0	1
hsa-miR-4724-5p	NM_001346144	FLRT2	AACTGAACCAGGAGTGAGCTTCG#AGCTCACTGCAACCTCCGCCTCCTGGGTTCAA#...(((((((((((((((((...#))))))).............)))))).)))).	22736	22768	0.923077	-21.6	0	0.00310922	0.426	-0.044022	-0.100505	-6.51454	17	32	7	3UTR		0	1
hsa-miR-4724-5p	NM_001346144	FLRT2	AACTGAACCAGGAGTGAGCTTCG#TGGGGCTCTACTCACAGGTGTCCAAACTCCTGGC#.......((((((((((((((((#)))))))).................)))))))).	859	893	0.846154	-21.4	0	0.00117332	0.382	2.72779	4.26628	-17.1102	16	34	8	CDS		0	1
hsa-miR-520d-5p	NM_001346146	FLRT2	CTACAAAGGGAAGCCCTTTC#GGGCTTCCTGTGGA#((((...(((((((((....#))))))))))))).	1040	1054	1	-20.6	0	1.75945e-05	0.485	0	0	-11.5013	13	14	13	CDS		0	1
hsa-miR-520d-5p	NM_001346146	FLRT2	CTACAAAGGGAAGCCCTTTC#GAAGGGGTTAATTCCCATTGG#...(((.(((((((((((((#))))))))...))))).))).	6071	6092	0.846154	-20.1	0	0.00405174	0.618	0	0	-8.05823	16	21	8	3UTR		0	1
hsa-miR-520d-5p	NM_001346146	FLRT2	CTACAAAGGGAAGCCCTTTC#GGCTTCCCTTG#.....((((((((((.....#)))))))))).	17433	17444	1	-19	0	0.0018944	0.5	0	0	-13.8986	10	11	10	3UTR		0	1
hsa-miR-4724-5p	NM_001346146	FLRT2	AACTGAACCAGGAGTGAGCTTCG#TGAAGCTGTCAGAATAAATTCCTGGTGGTCAGA#..(((((((((((((.(((((((#)))))))..........)))))))))..)))).	2840	2873	0.923077	-22	1	0.00110376	0.574	0	0	-5.19005	20	33	9	3UTR		0	1
hsa-miR-4724-5p	NM_001346146	FLRT2	AACTGAACCAGGAGTGAGCTTCG#AGCTCACTGCAACCTCCGCCTCCTGGGTTCAA#...(((((((((((((((((...#))))))).............)))))).)))).	22459	22491	0.846154	-21.6	0	0.00310922	0.426	0	0	-6.51454	17	32	7	3UTR		0	1
hsa-miR-520d-5p	NM_013231	FLRT2	CTACAAAGGGAAGCCCTTTC#GGGCTTCCTGTGGA#((((...(((((((((....#))))))))))))).	1295	1309	0.846154	-20.6	0	1.75945e-05	0.485	4.72509	4.72274	-11.5013	13	14	13	CDS		0	1
hsa-miR-520d-5p	NM_013231	FLRT2	CTACAAAGGGAAGCCCTTTC#GAAGGGGTTAATTCCCATTGG#...(((.(((((((((((((#))))))))...))))).))).	6326	6347	0.923077	-20.1	0	0.00405174	0.618	1.82507	0.438344	-8.05823	16	21	8	3UTR		0	1
hsa-miR-4724-5p	NM_013231	FLRT2	AACTGAACCAGGAGTGAGCTTCG#TGAAGCTGTCAGAATAAATTCCTGGTGGTCAGA#..(((((((((((((.(((((((#)))))))..........)))))))))..)))).	3095	3128	0.846154	-22	1	0.00110376	0.574	1.42192	1.54203	-5.19005	20	33	9	3UTR		0	1
hsa-miR-4724-5p	NM_013231	FLRT2	AACTGAACCAGGAGTGAGCTTCG#AGCTCACTGCAACCTCCGCCTCCTGGGTTCAA#...(((((((((((((((((...#))))))).............)))))).)))).	22714	22746	0.923077	-21.6	0	0.00310922	0.426	-0.044022	-0.100505	-6.51454	17	32	7	3UTR		0	1
hsa-miR-4724-5p	NM_013231	FLRT2	AACTGAACCAGGAGTGAGCTTCG#TGGGGCTCTACTCACAGGTGTCCAAACTCCTGGC#.......((((((((((((((((#)))))))).................)))))))).	837	871	0.846154	-21.4	0	0.00117332	0.382	2.72779	4.26628	-17.1102	16	34	8	CDS		0	1
hsa-miR-520h	NM_001346143	FLRT2	ACAAAGTGCTTCCCTTTAGAGT#ACTCAAAGGGAGGTACA#.....((((((((((((.((((#)))))))))))))))).	22129	22146	1	-23.2	0	0.0112169	0.544	0	0	-13.6656	16	17	16	3UTR		0	1
hsa-miR-520h	NM_001346143	FLRT2	ACAAAGTGCTTCCCTTTAGAGT#GCTTTCCTTGGGAAGTAAACTTTGG#.(((((((((((((...(((((#)))))....)))))))..)))))).	19905	19930	0.846154	-19.6	1	0.000539758	0.632	0	0	-4.76182	18	25	7	3UTR		0	1
hsa-miR-520h	NM_001346143	FLRT2	ACAAAGTGCTTCCCTTTAGAGT#ATTCTGAAGAATGAAGCATTTCTGTC#((((((((((((.(((((((((#)))))))))...))))))))).))).	29368	29394	0.923077	-19.7	1	0.0248119	0.691	0	0	-5.22671	21	26	9	3UTR		0	1
hsa-miR-1323	NM_001346143	FLRT2	TCAAAACTGAGGGGCATTTTCT#AGAGGATGTCCCACAGG#......(((.((((((((((((#)))))))))))).))).	23934	23951	1	-21	0	0.00223358	0.588	0	0	-16.8091	15	17	12	3UTR		0	0
hsa-miR-1323	NM_001346143	FLRT2	TCAAAACTGAGGGGCATTTTCT#GATGCTCCTCTTTTTGAG#((((((..((((((((((....#)))))))))).)))))).	22504	22522	0.923077	-20.1	0	0.000318718	0.5	0	0	-7.7949	16	18	10	3UTR		0	0
hsa-miR-1323	NM_001346143	FLRT2	TCAAAACTGAGGGGCATTTTCT#GGAATAACCCTTGGTTTTGT#.((((((((((((..(((((..#)))))..)))))))))))).	1943	1963	0.923077	-18.7	1	0.0062546	0.544	0	0	-5.38561	17	20	12	CDS		0	0
hsa-miR-520h	NM_001346144	FLRT2	ACAAAGTGCTTCCCTTTAGAGT#ACTCAAAGGGAGGTACA#.....((((((((((((.((((#)))))))))))))))).	21897	21914	1	-23.2	0	0.0112169	0.544	0.0690378	0.0540414	-13.6656	16	17	16	3UTR		0	1
hsa-miR-520h	NM_001346144	FLRT2	ACAAAGTGCTTCCCTTTAGAGT#GCTTTCCTTGGGAAGTAAACTTTGG#.(((((((((((((...(((((#)))))....)))))))..)))))).	19673	19698	0.846154	-19.6	1	0.000539758	0.632	0.484093	0.0898613	-4.76182	18	25	7	3UTR		0	1
hsa-miR-520h	NM_001346144	FLRT2	ACAAAGTGCTTCCCTTTAGAGT#ATTCTGAAGAATGAAGCATTTCTGTC#((((((((((((.(((((((((#)))))))))...))))))))).))).	29136	29162	0.923077	-19.7	1	0.0248119	0.691	0.0170534	-0.129456	-5.22671	21	26	9	3UTR		0	1
hsa-miR-1323	NM_001346144	FLRT2	TCAAAACTGAGGGGCATTTTCT#AGAGGATGTCCCACAGG#......(((.((((((((((((#)))))))))))).))).	23702	23719	1	-21	0	0.00223358	0.588	0.11826	-0.0552203	-16.8091	15	17	12	3UTR		0	0
hsa-miR-1323	NM_001346144	FLRT2	TCAAAACTGAGGGGCATTTTCT#GATGCTCCTCTTTTTGAG#((((((..((((((((((....#)))))))))).)))))).	22272	22290	0.923077	-20.1	0	0.000318718	0.5	-0.252732	-0.0911261	-7.7949	16	18	10	3UTR		0	0
hsa-miR-1323	NM_001346144	FLRT2	TCAAAACTGAGGGGCATTTTCT#GGAATAACCCTTGGTTTTGT#.((((((((((((..(((((..#)))))..)))))))))))).	1711	1731	0.846154	-18.7	1	0.0062546	0.544	4.96622	4.13968	-5.38561	17	20	12	CDS		0	0
hsa-miR-520h	NM_001346146	FLRT2	ACAAAGTGCTTCCCTTTAGAGT#ACTCAAAGGGAGGTACA#.....((((((((((((.((((#)))))))))))))))).	21620	21637	1	-23.2	0	0.0112169	0.544	0	0	-13.6656	16	17	16	3UTR		0	1
hsa-miR-520h	NM_001346146	FLRT2	ACAAAGTGCTTCCCTTTAGAGT#GCTTTCCTTGGGAAGTAAACTTTGG#.(((((((((((((...(((((#)))))....)))))))..)))))).	19396	19421	0.846154	-19.6	1	0.000539758	0.632	0	0	-4.76182	18	25	7	3UTR		0	1
hsa-miR-520h	NM_001346146	FLRT2	ACAAAGTGCTTCCCTTTAGAGT#ATTCTGAAGAATGAAGCATTTCTGTC#((((((((((((.(((((((((#)))))))))...))))))))).))).	28859	28885	0.923077	-19.7	1	0.0248119	0.691	0	0	-5.22671	21	26	9	3UTR		0	1
hsa-miR-1323	NM_001346146	FLRT2	TCAAAACTGAGGGGCATTTTCT#AGAGGATGTCCCACAGG#......(((.((((((((((((#)))))))))))).))).	23425	23442	1	-21	0	0.00223358	0.588	0	0	-16.8091	15	17	12	3UTR		0	0
hsa-miR-1323	NM_001346146	FLRT2	TCAAAACTGAGGGGCATTTTCT#GATGCTCCTCTTTTTGAG#((((((..((((((((((....#)))))))))).)))))).	21995	22013	0.923077	-20.1	0	0.000318718	0.5	0	0	-7.7949	16	18	10	3UTR		0	0
hsa-miR-1323	NM_001346146	FLRT2	TCAAAACTGAGGGGCATTTTCT#GGAATAACCCTTGGTTTTGT#.((((((((((((..(((((..#)))))..)))))))))))).	1434	1454	0.923077	-18.7	1	0.0062546	0.544	0	0	-5.38561	17	20	12	CDS		0	0
hsa-miR-520h	NM_013231	FLRT2	ACAAAGTGCTTCCCTTTAGAGT#ACTCAAAGGGAGGTACA#.....((((((((((((.((((#)))))))))))))))).	21875	21892	1	-23.2	0	0.0112169	0.544	0.0690378	0.0540414	-13.6656	16	17	16	3UTR		0	1
hsa-miR-520h	NM_013231	FLRT2	ACAAAGTGCTTCCCTTTAGAGT#GCTTTCCTTGGGAAGTAAACTTTGG#.(((((((((((((...(((((#)))))....)))))))..)))))).	19651	19676	0.846154	-19.6	1	0.000539758	0.632	0.484093	0.0898613	-4.76182	18	25	7	3UTR		0	1
hsa-miR-520h	NM_013231	FLRT2	ACAAAGTGCTTCCCTTTAGAGT#ATTCTGAAGAATGAAGCATTTCTGTC#((((((((((((.(((((((((#)))))))))...))))))))).))).	29114	29140	0.923077	-19.7	1	0.0248119	0.691	0.0170534	-0.129456	-5.22671	21	26	9	3UTR		0	1
hsa-miR-1323	NM_013231	FLRT2	TCAAAACTGAGGGGCATTTTCT#AGAGGATGTCCCACAGG#......(((.((((((((((((#)))))))))))).))).	23680	23697	1	-21	0	0.00223358	0.588	0.11826	-0.0552203	-16.8091	15	17	12	3UTR		0	0
hsa-miR-1323	NM_013231	FLRT2	TCAAAACTGAGGGGCATTTTCT#GATGCTCCTCTTTTTGAG#((((((..((((((((((....#)))))))))).)))))).	22250	22268	0.923077	-20.1	0	0.000318718	0.5	-0.252732	-0.0911261	-7.7949	16	18	10	3UTR		0	0
hsa-miR-1323	NM_013231	FLRT2	TCAAAACTGAGGGGCATTTTCT#GGAATAACCCTTGGTTTTGT#.((((((((((((..(((((..#)))))..)))))))))))).	1689	1709	0.846154	-18.7	1	0.0062546	0.544	4.96622	4.13968	-5.38561	17	20	12	CDS		0	0
hsa-miR-4724-5p	NM_001111283	IGF1	AACTGAACCAGGAGTGAGCTTCG#TGGAGCCAGCAATCCTGTTCAGTC#.((((((.(((((((..((((((#))))))..))..))))))))))).	3114	3138	1	-21.9	1	0.0956769	0.559	0.578805	0.428105	-6.34001	19	24	11	3UTR		0	0
hsa-miR-4724-5p	NM_001111283	IGF1	AACTGAACCAGGAGTGAGCTTCG#TGATGCAAACCCTGGAAGTCAGTTG#((((((.(((((.((..((.(((#))).))..)))))))...)))))).	3651	3676	0.923077	-20.3	0	0.000637677	0.647	-0.404172	0.0197826	-7.00344	18	25	7	3UTR		0	0
hsa-miR-4728-5p	NM_001111283	IGF1	TGGGAGGGGAGAGGCAGCAAGCA#GCTCACTGCAACCTCCACCTCCTG#.((((((((((..((((..(((.#)))..))))...)))).)))))).	6050	6074	1	-28	1	0.0006961	0.426	0.876393	1.88683	-8.42926	17	24	6	3UTR	MIRT632838	0	0
hsa-miR-4728-5p	NM_001111283	IGF1	TGGGAGGGGAGAGGCAGCAAGCA#GCTGTCTTTATTCTGCCCCCATCCCAA#((((((((((((((((((.....#))))))))).......)))).))))).	5839	5866	1	-27.7	1	0.25116	0.559	1.2406	2.21613	-3.93757	18	27	9	3UTR	MIRT632838	0	0
hsa-miR-4728-5p	NM_001111283	IGF1	TGGGAGGGGAGAGGCAGCAAGCA#TGATTTGCCCGCCTCAGCCTCCCAA#(((((((...(((((.(((((((#)).)))))..)))))..))))))).	6216	6241	0.846154	-27	1	0.0104424	0.456	2.42998	2.11677	-8.78315	19	25	7	3UTR	MIRT632838	0	0
hsa-miR-4724-5p	NM_001111284	IGF1	AACTGAACCAGGAGTGAGCTTCG#TGGAGCCAGCAATCCTGTTCAGTC#.((((((.(((((((..((((((#))))))..))..))))))))))).	2884	2908	0.923077	-21.9	1	0.0956769	0.559	4.25729	2.47755	-6.34001	19	24	11	3UTR		0	0
hsa-miR-4724-5p	NM_001111284	IGF1	AACTGAACCAGGAGTGAGCTTCG#TGATGCAAACCCTGGAAGTCAGTTG#((((((.(((((.((..((.(((#))).))..)))))))...)))))).	3421	3446	0.923077	-20.3	0	0.000637677	0.647	0.0945985	0.123434	-7.00344	18	25	7	3UTR		0	0
hsa-miR-4728-5p	NM_001111284	IGF1	TGGGAGGGGAGAGGCAGCAAGCA#GCTCACTGCAACCTCCACCTCCTG#.((((((((((..((((..(((.#)))..))))...)))).)))))).	5820	5844	1	-28	1	0.0006961	0.426	1.13102	2.26912	-8.42926	17	24	6	3UTR	MIRT632838	0	0
hsa-miR-4728-5p	NM_001111284	IGF1	TGGGAGGGGAGAGGCAGCAAGCA#GCTGTCTTTATTCTGCCCCCATCCCAA#((((((((((((((((((.....#))))))))).......)))).))))).	5609	5636	0.846154	-27.7	1	0.25116	0.559	0.314726	1.06074	-3.93757	18	27	9	3UTR	MIRT632838	0	0
hsa-miR-4728-5p	NM_001111284	IGF1	TGGGAGGGGAGAGGCAGCAAGCA#TGATTTGCCCGCCTCAGCCTCCCAA#(((((((...(((((.(((((((#)).)))))..)))))..))))))).	5986	6011	0.846154	-27	1	0.0104424	0.456	3.24376	1.30961	-8.78315	19	25	7	3UTR	MIRT632838	0	0
hsa-miR-4728-5p	NM_001111284	IGF1	TGGGAGGGGAGAGGCAGCAAGCA#GCGCTGTGCCTGCTCACCTTCACCAG#((((((((((((((((....((.#))....))))).))).))))).))).	106	132	0.846154	-27.1	1	0.00658608	0.368	2.67793	2.20809	-3.93757	18	26	5	CDS	MIRT632838	0	0
hsa-miR-4724-5p	NM_000618	IGF1	AACTGAACCAGGAGTGAGCTTCG#TGGAGCCAGCAATCCTGTTCAGTC#.((((((.(((((((..((((((#))))))..))..))))))))))).	3065	3089	1	-21.9	1	0.0956769	0.559	0	0	-6.34001	19	24	11	3UTR		0	0
hsa-miR-4724-5p	NM_000618	IGF1	AACTGAACCAGGAGTGAGCTTCG#TGATGCAAACCCTGGAAGTCAGTTG#((((((.(((((.((..((.(((#))).))..)))))))...)))))).	3602	3627	0.846154	-20.3	0	0.000637677	0.647	0	0	-7.00344	18	25	7	3UTR		0	0
hsa-miR-4728-5p	NM_000618	IGF1	TGGGAGGGGAGAGGCAGCAAGCA#GCTCACTGCAACCTCCACCTCCTG#.((((((((((..((((..(((.#)))..))))...)))).)))))).	6001	6025	1	-28	1	0.0006961	0.426	0	0	-8.42926	17	24	6	3UTR	MIRT632838	0	0
hsa-miR-4728-5p	NM_000618	IGF1	TGGGAGGGGAGAGGCAGCAAGCA#GCTGTCTTTATTCTGCCCCCATCCCAA#((((((((((((((((((.....#))))))))).......)))).))))).	5790	5817	1	-27.7	1	0.25116	0.559	0	0	-3.93757	18	27	9	3UTR	MIRT632838	0	0
hsa-miR-4728-5p	NM_000618	IGF1	TGGGAGGGGAGAGGCAGCAAGCA#TGATTTGCCCGCCTCAGCCTCCCAA#(((((((...(((((.(((((((#)).)))))..)))))..))))))).	6167	6192	0.923077	-27	1	0.0104424	0.456	0	0	-8.78315	19	25	7	3UTR	MIRT632838	0	0
hsa-miR-4728-5p	NM_005447	RASSF9	TGGGAGGGGAGAGGCAGCAAGCA#TGCTTGTGTTTTAATTAGAAATGTGCTTTCTTCTCTCTCC#.((((((((((((((((((((((#)))))))................))))).)))))))))).	2614	2654	0.846154	-26.3	1	0.189174	0.647	-0.0628734	0.0440574	-3.79332	22	40	10	3UTR	MIRT674901	0	0
hsa-miR-4728-5p	NM_005447	RASSF9	TGGGAGGGGAGAGGCAGCAAGCA#GCTTCCAGCCCTCCTCCCTTCACCC#.((((((((((.(((.(.((((.#)))).).)))...)))))))).)).	108	133	1	-26.1	1	0.00261921	0.382	0.0409058	0.626499	-7.37318	18	25	8	5UTR	MIRT674901	0	0
hsa-miR-4728-5p	NM_020211	RGMA	TGGGAGGGGAGAGGCAGCAAGCA#GCCTGCTGCCAAGGGCTCAGGCACGGACCCCTCCCCTTCTAG#(((((((((((.(((((((.((.#)).)))))))....................))))))))))).	1756	1798	0.846154	-32.6	1	0.021564	0.382	-0.26028	-0.338606	-7.28438	20	42	11	3UTR		0	1
hsa-miR-4728-5p	NM_001166283	RGMA	TGGGAGGGGAGAGGCAGCAAGCA#TGCATTAGCACACGGAGGTGGGCGCCTCTCCCCGCCCCAT#((((.((((((((((.((..((.#.))..))))))))))))..)))).	5290	5330	0.846154	-35.4	0	0.001147	0.382	0	0	-8.28966	18	24	12	3UTR		0	1
hsa-miR-4728-5p	NM_001166286	RGMA	TGGGAGGGGAGAGGCAGCAAGCA#GCCTGCTGCCAAGGGCTCAGGCACGGACCCCTCCCCTTCTAG#(((((((((((.(((((((.((.#)).)))))))....................))))))))))).	1588	1630	0.846154	-32.6	1	0.021564	0.382	-0.00722728	-0.206883	-7.28438	20	42	11	3UTR		0	1
hsa-miR-4728-5p	NM_001166286	RGMA	TGGGAGGGGAGAGGCAGCAAGCA#GCTGCAGAACGTGTGTCTCCCCCTCCCT#.((((((((.((((((((.(((.#)))))........)))))))))))))).	2740	2768	0.846154	-31.9	1	0.00127537	0.353	0.109508	-0.102559	-5.03583	19	28	14	3UTR		0	1
hsa-miR-4728-5p	NM_001166287	RGMA	TGGGAGGGGAGAGGCAGCAAGCA#TGCATTAGCACACGGAGGTGGGCGCCTCTCCCCGCCCCAT#((((.((((((((((.((..((.#.))..))))))))))))..)))).	5264	5304	0.846154	-35.4	0	0.001147	0.382	0	0	-8.28966	18	24	12	3UTR		0	1
hsa-miR-4728-5p	NM_001166289	RGMA	TGGGAGGGGAGAGGCAGCAAGCA#TGCATTAGCACACGGAGGTGGGCGCCTCTCCCCGCCCCAT#((((.((((((((((.((..((.#.))..))))))))))))..)))).	5168	5208	0.846154	-35.4	0	0.001147	0.382	0	0	-8.28966	18	24	12	3UTR		0	1
hsa-miR-4728-5p	NM_020211	RGMA	TGGGAGGGGAGAGGCAGCAAGCA#GCTGCAGAACGTGTGTCTCCCCCTCCCT#.((((((((.((((((((.(((.#)))))........)))))))))))))).	2908	2936	0.923077	-31.9	1	0.00127537	0.353	-0.539953	-0.241531	-5.03583	19	28	14	3UTR		0	1
hsa-miR-4728-5p	NM_001166283	RGMA	TGGGAGGGGAGAGGCAGCAAGCA#GCCTGCTGCCAAGGGCTCAGGCACGGACCCCTCCCCTTCTAG#(((((((((((.(((((((.((.#)).)))))))....................))))))))))).	1732	1774	0.923077	-32.6	1	0.021564	0.382	5.55455	4.47304	-7.28438	20	42	11	3UTR		0	1
hsa-miR-4728-5p	NM_001166287	RGMA	TGGGAGGGGAGAGGCAGCAAGCA#GCCTGCTGCCAAGGGCTCAGGCACGGACCCCTCCCCTTCTAG#(((((((((((.(((((((.((.#)).)))))))....................))))))))))).	1706	1748	0.923077	-32.6	1	0.021564	0.382	3.23397	4.0877	-7.28438	20	42	11	3UTR		0	1
hsa-miR-4728-5p	NM_001166289	RGMA	TGGGAGGGGAGAGGCAGCAAGCA#GCCTGCTGCCAAGGGCTCAGGCACGGACCCCTCCCCTTCTAG#(((((((((((.(((((((.((.#)).)))))))....................))))))))))).	1610	1652	0.923077	-32.6	1	0.021564	0.382	0.279357	0.712088	-7.28438	20	42	11	3UTR		0	1
hsa-miR-518a-3p	NM_004588	SCN2B	GAAAGCGCTTCCCTTTGCTGGA#CTGGCAGTGGCTTCAGAGAGGACCTGGTGGGGAGGGAGGGCTTTCC#((((((.((((((((((((((.#.))))))))).))))).)))))).	1214	1260	0.923077	-27	0	9.88522e-07	0.338	1.5976	2.11817	-5.48126	20	24	9	3UTR		0	0
hsa-miR-518a-3p	NM_004588	SCN2B	GAAAGCGCTTCCCTTTGCTGGA#CCGGCATAAGGGGAGGCCTTG#..(((.(((((((((((((((.#))))))..)))))))))))).	1861	1882	1	-26.4	0	4.77908e-06	0.368	2.37531	2.0573	-6.85796	18	21	12	3UTR		0	0
hsa-miR-4728-5p	NM_004588	SCN2B	TGGGAGGGGAGAGGCAGCAAGCA#GCTTCTCTAGCCCTGCCCCCTCCCAG#(((((((((((.(((((.((((.#))))..)).)))))..))))))))).	2586	2612	0.846154	-29.8	1	1.48811e-05	0.294	3.26895	3.91135	-7.28438	20	26	9	3UTR		0	0
hsa-miR-520a-3p	NM_004588	SCN2B	AAAGTGCTTCCCTTTGGACTGT#CAGTCCCTGGGGGGAGGCAG#....(((((((((((((((((.#))))))..))))))))))).	1107	1127	1	-25.9	0	4.53041e-07	0.353	3.15413	2.3924	-9.54656	17	20	11	3UTR		0	0
hsa-miR-520a-3p	NM_004588	SCN2B	AAAGTGCTTCCCTTTGGACTGT#CGGCATAAGGGGAGGCCTTG#.(((.(((((((((((..(((.#)))..)))))))))))))).	1862	1882	0.923077	-21.4	0	4.77908e-06	0.368	2.10149	2.24723	-7.91236	17	20	14	3UTR		0	0
hsa-miR-520d-3p	NM_004588	SCN2B	AAAGTGCTTCTCTTTGGTGGGT#ACCTGAAGACCGAGGAGGAGGGCA#...((.((((((((((((((((#))))....)))))))))))).)).	791	815	1	-24.1	0	0.00240393	0.412	1.049	1.25394	-8.4155	18	24	12	CDS		0	0
hsa-miR-520d-3p	NM_004588	SCN2B	AAAGTGCTTCTCTTTGGTGGGT#GCCGGCATAAGGGGAGGCCTTG#.(((.(((((((((((((.(((#))).)).)))))))))))))).	1860	1882	1	-23.2	0	4.77908e-06	0.368	1.71227	2.11263	-7.91236	19	22	14	3UTR		0	0
hsa-miR-520d-3p	NM_004588	SCN2B	AAAGTGCTTCTCTTTGGTGGGT#ACCCACCAACAGAGGCCA#...(.((((((..(((((((((#))))))))).))))))).	1599	1617	0.923077	-22.7	0	0.0070325	0.368	1.51078	1.63139	-15.2695	16	18	9	3UTR		0	0
hsa-miR-520d-3p	NM_004588	SCN2B	AAAGTGCTTCTCTTTGGTGGGT#ACCTGCCAGTCCCTGGGGGGAGGCAG#....((((((((((((((((((#))))))))).......))))))))).	1101	1127	0.846154	-22.2	0	4.53041e-07	0.353	2.73669	2.29156	-9.54656	18	26	9	3UTR		0	0
hsa-miR-520h	NM_004588	SCN2B	ACAAAGTGCTTCCCTTTAGAGT#CTGGGGGGAGGCAG#......(((((((((((((...#))))))))))))).	1113	1127	0.923077	-20.7	0	4.53041e-07	0.353	3.89716	2.29152	-15.5666	13	14	13	3UTR		0	0
hsa-miR-520h	NM_004588	SCN2B	ACAAAGTGCTTCCCTTTAGAGT#ACTTGGAGGGGAAAACCCAACTACATATGCACTTTC#..(((((((((((((((.((((#)))).))))))))...............))))))).	4723	4759	1	-18.8	1	0.000362672	0.544	0	0	-4.957	19	36	8	3UTR		0	0
hsa-miR-520h	NM_004588	SCN2B	ACAAAGTGCTTCCCTTTAGAGT#CTCTGGCCAGGACTGAGGAGGAGTGGAGGGAAGCAG#......((((((((((((....#.)))))))))))).	2623	2659	0.846154	-18.9	0	0.0915328	0.353	4.46534	3.8101	-15.5666	12	14	12	3UTR		0	0
hsa-miR-10a-5p	NM_003012	SFRP1	TACCCTGTAGATCCGAATTTGTG#GCAAGTTCCTGAGTGCGTGGATCTGGGTC#.((((...((((((((((((((.#))))))))..........)))))))))).	3210	3239	0.923077	-18.4	0	0.000398026	0.544	2.24446	1.23444	-9.55161	18	29	10	3UTR	MIRT448051	0	0
hsa-miR-10a-5p	NM_003012	SFRP1	TACCCTGTAGATCCGAATTTGTG#CGGGGGCAGGGTGG#((((((((...((((........#)))).)))))))).	1265	1279	0.923077	-17.3	1	6.41428e-07	0.324	2.49353	3.58504	-9.29429	12	14	8	3UTR	MIRT448051	0	0
hsa-miR-10a-5p	NM_003012	SFRP1	TACCCTGTAGATCCGAATTTGTG#CATCAAGTTCTCCCCAGGGTAG#(((((((..((...(((((((((#)).)))))))))..))))))).	3959	3981	1	-17	1	8.31021e-06	0.529	0	0	-12.8004	18	22	9	3UTR	MIRT448051	0	0
hsa-miR-4728-3p	NM_003012	SFRP1	CATGCTGACCTCCCTCCTGCCCCAG#TGGGGTGGGAGCGGGGGGGACAGTG#...((((.((((((((((((((((.#))))))))))).)))))...)))).	1294	1319	1	-34.7	0	0.00098902	0.25	3.52969	3.31678	-8.82818	20	25	11	3UTR		0	0
hsa-miR-4728-3p	NM_003012	SFRP1	CATGCTGACCTCCCTCCTGCCCCAG#CTGGAAGTTTGCGGCAGGACGCGCGCGGGGAGGCGGCGG#..(((((.(((((((((((((((((#))))........)))))))........))))))))))).	234	273	0.846154	-32.5	0	4.5584e-07	0.25	6.41938	4.81675	-7.27064	22	39	11	5UTR		0	0
hsa-miR-4728-3p	NM_001375286	SNCA	CATGCTGACCTCCCTCCTGCCCCAG#GGGGCCCAAGAGAGGGGGCGAGCGACCGAGCGCCGCGACGCGGAAGTGAGTGTGG#((((((.((((((((((((((((..#)))))...)).)))))))...........................)).)))))).	14	69	0.846154	-29.5	0	6.30774e-05	0.426	0	0	-5.48126	22	55	7	5UTR		0	1
hsa-miR-4728-3p	NM_001375286	SNCA	CATGCTGACCTCCCTCCTGCCCCAG#GGCTCCAAAACCAAGGAGGGAGTGGTGCATGG#(((((...(((((((((((((....#)))..........))))))))).)..))))).	209	241	0.846154	-27.4	0	0.0013034	0.471	0	0	-9.69585	18	32	9	CDS		0	1
hsa-miR-4728-3p	NM_001375286	SNCA	CATGCTGACCTCCCTCCTGCCCCAG#TGGAGGGAGCAGGGAGCATTGCAGCAG#..(((((..((((((.((.(((((.#))).)).)).)))))).....))))).	333	360	0.846154	-26.8	0	0.000416015	0.441	0	0	-8.56007	18	27	6	CDS		0	1
hsa-miR-4728-3p	NM_001375287	SNCA	CATGCTGACCTCCCTCCTGCCCCAG#GGCTCCAAAACCAAGGAGGGAGTGGTGCATGG#(((((...(((((((((((((....#)))..........))))))))).)..))))).	633	665	0.846154	-27.4	0	0.0013034	0.471	0	0	-9.69585	18	32	9	CDS		0	1
hsa-miR-4728-3p	NM_001375287	SNCA	CATGCTGACCTCCCTCCTGCCCCAG#TGGAGGGAGCAGGGAGCATTGCAGCAG#..(((((..((((((.((.(((((.#))).)).)).)))))).....))))).	757	784	0.846154	-26.8	0	0.000416015	0.441	0	0	-8.56007	18	27	6	CDS		0	1
hsa-miR-4728-3p	NM_001375288	SNCA	CATGCTGACCTCCCTCCTGCCCCAG#CTGCTCAGGGTAGATAGCTGAGGGCGGGGGTGGATGTTGGATGG#(((.(((((.(((((((((((((((#.))).))))))))).))).)))))))).	15	59	0.923077	-32.6	0	0.00166691	0.441	0	0	-8.2121	23	28	9	5UTR		0	1
hsa-miR-4728-3p	NM_001375288	SNCA	CATGCTGACCTCCCTCCTGCCCCAG#GGCTCCAAAACCAAGGAGGGAGTGGTGCATGG#(((((...(((((((((((((....#)))..........))))))))).)..))))).	259	291	0.846154	-27.4	0	0.0013034	0.471	0	0	-9.69585	18	32	9	CDS		0	1
hsa-miR-4728-3p	NM_001146054	SNCA	CATGCTGACCTCCCTCCTGCCCCAG#GGCTCCAAAACCAAGGAGGGAGTGGTGCATGG#(((((...(((((((((((((....#)))..........))))))))).)..))))).	564	596	0.846154	-27.4	0	0.0013034	0.471	-0.536558	-0.179133	-9.69585	18	32	9	CDS		0	1
hsa-miR-4728-3p	NM_001146054	SNCA	CATGCTGACCTCCCTCCTGCCCCAG#GGGGAGGAGTCGGAGTTGTGGAGAAGCAGAGGGACTCAGTGTGG#((((((((.(((((((((.((((..#)))))))))..))))....................)))))))).	380	424	0.923077	-27.6	1	0.00330187	0.515	0.229544	0.0293662	-4.99396	21	44	9	5UTR		0	1
hsa-miR-4728-3p	NM_001146055	SNCA	CATGCTGACCTCCCTCCTGCCCCAG#GGCTCCAAAACCAAGGAGGGAGTGGTGCATGG#(((((...(((((((((((((....#)))..........))))))))).)..))))).	198	230	0.846154	-27.4	0	0.0013034	0.471	-0.696384	-0.137723	-9.69585	18	32	9	CDS		0	1
hsa-miR-4728-3p	NM_007308	SNCA	CATGCTGACCTCCCTCCTGCCCCAG#GGCTCCAAAACCAAGGAGGGAGTGGTGCATGG#(((((...(((((((((((((....#)))..........))))))))).)..))))).	564	596	0.846154	-27.4	0	0.0013034	0.471	-0.536558	-0.179133	-9.69585	18	32	9	CDS		0	1
hsa-miR-4728-3p	NM_007308	SNCA	CATGCTGACCTCCCTCCTGCCCCAG#GGGGAGGAGTCGGAGTTGTGGAGAAGCAGAGGGACTCAGTGTGG#((((((((.(((((((((.((((..#)))))))))..))))....................)))))))).	380	424	0.923077	-27.6	1	0.00330187	0.515	0.229544	0.0293662	-4.99396	21	44	9	5UTR		0	1
hsa-miR-4728-3p	NM_000345	SNCA	CATGCTGACCTCCCTCCTGCCCCAG#GGCTCCAAAACCAAGGAGGGAGTGGTGCATGG#(((((...(((((((((((((....#)))..........))))))))).)..))))).	345	377	0.846154	-27.4	0	0.0013034	0.471	0	0	-9.69585	18	32	9	CDS		0	1
hsa-miR-4728-3p	NM_000345	SNCA	CATGCTGACCTCCCTCCTGCCCCAG#TGGAGGGAGCAGGGAGCATTGCAGCAG#..(((((..((((((.((.(((((.#))).)).)).)))))).....))))).	469	496	0.846154	-26.8	0	0.000416015	0.441	0	0	-8.56007	18	27	6	CDS		0	1
