# Supplementary material for: Integrative microRNA and transcriptome analysis reveals sex-specific molecular divergence in human bladder cancer
Source: Biol Sex Differ. 2026 Jan 23;17:29. doi: 10.1186/s13293-026-00829-5 (PMC12911049; doi:10.1186/s13293-026-00829-5)
Supplement: Supplementary file 8 — Supplementary Material 8: Supplementary Table 7 – Sex-biased differential expression of survival-associated TSSB targets across cell types [file 13293_2026_829_MOESM8_ESM.csv]

	p_val	avg_log2FC	pct.1	pct.2	p_val_adj	cell_type	gene
B cell.IGF1	1.15320234120515e-18	-0.983228272959968	0.079	0.207	3.65853442747335e-14	B cell	IGF1
B cell.CXCL12	3.10517175034469e-12	-3.39512540207021	0.001	0.033	9.85115737796854e-08	B cell	CXCL12
B cell.FLRT2	2.75136083103471e-06	-1.85718634323295	0.002	0.02	0.0872869223645761	B cell	FLRT2
B cell.CCDC80	0.000138618627709665	-0.790126799160992	0.007	0.026	1	B cell	CCDC80
B cell.RASSF9	0.000313981360651548	-2.88875097980249	0	0.008	1	B cell	RASSF9
B cell.SFRP1	0.00373762029739087	-2.65020809974042	0.002	0.011	1	B cell	SFRP1
B cell.ARSJ	0.0179425785825252	-1.25480363528875	0.001	0.007	1	B cell	ARSJ
B cell.SNCA	0.242286606656325	1.38472897859462	0.018	0.026	1	B cell	SNCA
B cell.RGMA	0.243613461494925	-0.285050538568148	0.001	0.004	1	B cell	RGMA
B cell.FAM180A	1	-0.888120791588678	0	0	1	B cell	FAM180A
B cell.SCN2B	1	-0.888120791588678	0	0	1	B cell	SCN2B
B cell.CYP2W1	1	-0.888120791588678	0	0	1	B cell	CYP2W1
B cell.CYP26B1	1	-0.888120791588678	0	0	1	B cell	CYP26B1
Epithelial.SNCA	5.38504429756145e-286	2.99827836261661	0.172	0.019	1.70840530340137e-281	Epithelial	SNCA
Epithelial.RGMA	5.57136049377923e-121	3.03707899556285	0.078	0.01	1.76751411665146e-116	Epithelial	RGMA
Epithelial.CCDC80	3.1627664715747e-39	1.83682360785207	0.038	0.01	1.00338766310707e-34	Epithelial	CCDC80
Epithelial.RASSF9	1.84773392829855e-38	-2.51039744721688	0.004	0.022	5.86193588752714e-34	Epithelial	RASSF9
Epithelial.CXCL12	1.22318794888046e-35	2.60283882015306	0.022	0.003	3.88056376782325e-31	Epithelial	CXCL12
Epithelial.IGF1	2.38583435192682e-23	2.3422448437793	0.017	0.003	7.56905948148783e-19	Epithelial	IGF1
Epithelial.CYP2W1	7.81919378520774e-20	-2.58491950352105	0.003	0.014	2.48063922835715e-15	Epithelial	CYP2W1
Epithelial.FLRT2	6.47977562374168e-17	2.26991429087332	0.015	0.004	2.05570881663205e-12	Epithelial	FLRT2
Epithelial.ARSJ	0.00269538856726275	-0.840484751600745	0.046	0.054	1	Epithelial	ARSJ
Epithelial.SCN2B	0.006902238564457	-1.84203076363496	0.001	0.002	1	Epithelial	SCN2B
Epithelial.SFRP1	0.00818732022244003	-1.35742770201956	0.003	0.005	1	Epithelial	SFRP1
Epithelial.FAM180A	0.0115413854685408	-2.17357637265203	0	0.001	1	Epithelial	FAM180A
Epithelial.CYP26B1	0.487422947252332	0.618168913579995	0.002	0.001	1	Epithelial	CYP26B1
mCAF.SFRP1	4.76915616271779e-09	-1.19398274791645	0.017	0.06	0.000151301479262222	mCAF	SFRP1
mCAF.FLRT2	0.000102769856943429	-0.434364952855468	0.013	0.036	1	mCAF	FLRT2
mCAF.CXCL12	0.000129293477541605	-0.37702245023025	0.073	0.121	1	mCAF	CXCL12
mCAF.CCDC80	0.000515995815847893	-0.096040745421031	0.306	0.397	1	mCAF	CCDC80
mCAF.RASSF9	0.00052450839054501	-1.47415973524964	0.007	0.023	1	mCAF	RASSF9
mCAF.IGF1	0.0325756869602055	-0.292623620003424	0.007	0.016	1	mCAF	IGF1
mCAF.ARSJ	0.0331982660372427	0.166949375074514	0.206	0.258	1	mCAF	ARSJ
mCAF.SNCA	0.082316797997839	-0.478954463203196	0.011	0.02	1	mCAF	SNCA
mCAF.CYP2W1	0.114696870280133	-2.28035423256573	0	0.001	1	mCAF	CYP2W1
mCAF.RGMA	0.364342951339428	0.255126447631699	0.051	0.061	1	mCAF	RGMA
mCAF.CYP26B1	0.492830121182164	0.0898922344467632	0.015	0.012	1	mCAF	CYP26B1
mCAF.FAM180A	0.864165629786516	0.325975632984299	0.006	0.005	1	mCAF	FAM180A
mCAF.SCN2B	1	-1.31665865762496	0	0	1	mCAF	SCN2B
T cell.SNCA	5.17327657986658e-11	-2.04786951991078	0.003	0.016	1.64122199496267e-06	T cell	SNCA
T cell.RGMA	1.53669568602801e-06	-1.550242235023	0.003	0.01	0.0487516706392387	T cell	RGMA
T cell.CXCL12	0.000957775989325733	-1.01083043218078	0.002	0.006	1	T cell	CXCL12
T cell.CCDC80	0.00489342391278708	-1.39650555036047	0.004	0.008	1	T cell	CCDC80
T cell.IGF1	0.00651492084775497	-0.877065657699432	0.003	0.007	1	T cell	IGF1
T cell.SFRP1	0.0115894149176965	-1.61205038086571	0.001	0.004	1	T cell	SFRP1
T cell.ARSJ	0.0520701014514758	-0.107730667644356	0.002	0.005	1	T cell	ARSJ
T cell.FAM180A	0.0788501002436457	-3.66941966937764	0	0.001	1	T cell	FAM180A
T cell.RASSF9	0.178369702314902	0.121808701779473	0.001	0.002	1	T cell	RASSF9
T cell.CYP2W1	0.31039156149945	-2.16360808033188	0	0	1	T cell	CYP2W1
T cell.FLRT2	0.315137308656026	-0.329339073617979	0.001	0.002	1	T cell	FLRT2
T cell.SCN2B	0.324421635055258	2.2819563435851	0	0	1	T cell	SCN2B
T cell.CYP26B1	1	-0.0418201756946264	0	0	1	T cell	CYP26B1
Endothelial.ARSJ	7.34192435859001e-42	-2.20320156772581	0.025	0.124	2.32922550276268e-37	Endothelial	ARSJ
Endothelial.RASSF9	2.0609850186393e-40	-1.16679629224435	0.087	0.221	6.53847497163318e-36	Endothelial	RASSF9
Endothelial.FLRT2	1.30576821210238e-38	-1.21754657917075	0.095	0.229	4.14254965289481e-34	Endothelial	FLRT2
Endothelial.SNCA	3.40877322375648e-24	-0.36301009234881	0.263	0.419	1.08143330523674e-19	Endothelial	SNCA
Endothelial.SFRP1	6.33202552198175e-16	-1.49456495063299	0.017	0.06	2.00883509684871e-11	Endothelial	SFRP1
Endothelial.CCDC80	4.30379838171132e-13	-0.738833948537926	0.068	0.129	1.36538003659792e-08	Endothelial	CCDC80
Endothelial.CXCL12	1.9677662813002e-10	-0.373846803822358	0.104	0.167	6.24273852742488e-06	Endothelial	CXCL12
Endothelial.IGF1	2.4461941117092e-09	-1.26794632643109	0.007	0.029	7.76055081939743e-05	Endothelial	IGF1
Endothelial.RGMA	0.0133465465455582	-0.668853247683164	0.001	0.004	1	Endothelial	RGMA
Endothelial.FAM180A	0.100918135003179	-1.6249321449934	0	0.001	1	Endothelial	FAM180A
Endothelial.SCN2B	0.291176547017834	3.20535578998487	0	0	1	Endothelial	SCN2B
Endothelial.CYP26B1	0.84951589580501	0.773821097603859	0.002	0.002	1	Endothelial	CYP26B1
Endothelial.CYP2W1	0.912835554712109	1.21911417078445	0.001	0.001	1	Endothelial	CYP2W1
Myeloid.SNCA	2.27057707671999e-08	-0.906640527222113	0.088	0.175	0.000720340577589416	Myeloid	SNCA
Myeloid.FLRT2	0.00110353524711207	-1.85239129086535	0.007	0.024	1	Myeloid	FLRT2
Myeloid.IGF1	0.00153320986670665	1.40085862178369	0.081	0.043	1	Myeloid	IGF1
Myeloid.CXCL12	0.062655054156853	0.868397366779047	0.045	0.027	1	Myeloid	CXCL12
Myeloid.RASSF9	0.173299374915394	-1.10212116890458	0.001	0.005	1	Myeloid	RASSF9
Myeloid.CCDC80	0.210507580404833	-0.828973561053576	0.006	0.011	1	Myeloid	CCDC80
Myeloid.RGMA	0.333393445158517	-2.34886216836726	0.002	0.005	1	Myeloid	RGMA
Myeloid.ARSJ	0.335915857036205	2.57423036780887	0.001	0	1	Myeloid	ARSJ
Myeloid.CYP2W1	0.577263216673745	-1.59735425808656	0.001	0.002	1	Myeloid	CYP2W1
Myeloid.SFRP1	0.578321295775391	-0.844289336732234	0.001	0.002	1	Myeloid	SFRP1
Myeloid.CYP26B1	0.952104829512438	-0.159186059325028	0.001	0.002	1	Myeloid	CYP26B1
Myeloid.FAM180A	1	-1.10939818606958	0	0	1	Myeloid	FAM180A
Myeloid.SCN2B	1	-1.10939818606958	0	0	1	Myeloid	SCN2B
Mast cell.CCDC80	0.0937008029889295	-3.59722200157627	0	0.008	1	Mast cell	CCDC80
Mast cell.IGF1	0.146930463788734	-2.26366701006452	0	0.006	1	Mast cell	IGF1
Mast cell.FLRT2	0.219187857342349	-2.16743118927575	0.003	0.01	1	Mast cell	FLRT2
Mast cell.SNCA	0.222770097381604	0.437501091280017	0.003	0.01	1	Mast cell	SNCA
Mast cell.SFRP1	0.233229338253544	1.81490765641438	0.003	0	1	Mast cell	SFRP1
Mast cell.RGMA	0.403762297542865	-1.32176404450914	0	0.002	1	Mast cell	RGMA
Mast cell.CYP26B1	0.403762297542865	-1.61219936986653	0	0.002	1	Mast cell	CYP26B1
Mast cell.ARSJ	0.512375543025393	0.598914431178302	0.003	0.006	1	Mast cell	ARSJ
Mast cell.CXCL12	0.958546137899303	0.147528464221179	0.006	0.006	1	Mast cell	CXCL12
Mast cell.FAM180A	1	0.51257359518341	0	0	1	Mast cell	FAM180A
Mast cell.RASSF9	1	0.51257359518341	0	0	1	Mast cell	RASSF9
Mast cell.SCN2B	1	0.51257359518341	0	0	1	Mast cell	SCN2B
Mast cell.CYP2W1	1	0.51257359518341	0	0	1	Mast cell	CYP2W1
iCAF.CXCL12	2.93813852441329e-91	-1.97912797181386	0.128	0.61	9.32124446870115e-87	iCAF	CXCL12
iCAF.FLRT2	2.51767432127404e-38	-1.20698710505709	0.163	0.457	7.98732178424189e-34	iCAF	FLRT2
iCAF.ARSJ	5.62037962303868e-21	-0.536958618640971	0.117	0.312	1.78306543540902e-16	iCAF	ARSJ
iCAF.CCDC80	3.40728609527744e-17	0.173958318197704	0.46	0.769	1.08096151372677e-12	iCAF	CCDC80
iCAF.SFRP1	3.05360840559819e-13	-0.35193703433735	0.179	0.346	9.68757266676027e-09	iCAF	SFRP1
iCAF.FAM180A	8.68721396301105e-12	-1.35604311672738	0.028	0.109	2.75601862976525e-07	iCAF	FAM180A
iCAF.SNCA	3.77530995052701e-11	-0.842012867606263	0.089	0.202	1.19771708180469e-06	iCAF	SNCA
iCAF.IGF1	8.42114906055351e-09	0.00323228573154155	0.286	0.463	0.00026716095394606	iCAF	IGF1
iCAF.RGMA	0.000134658534190784	1.91740707548687	0.086	0.046	1	iCAF	RGMA
iCAF.CYP26B1	0.0393787100707159	0.0481144506300133	0.007	0.017	1	iCAF	CYP26B1
iCAF.RASSF9	0.14958517727342	0.522702453006402	0.019	0.029	1	iCAF	RASSF9
iCAF.CYP2W1	0.192011989252125	-0.791627431915106	0	0.002	1	iCAF	CYP2W1
iCAF.SCN2B	0.871015782793735	0.201142043613004	0.003	0.004	1	iCAF	SCN2B
